# Supplementary material for: Identification of Yeast Genes Involved in K+ Homeostasis: Loss of Membrane Traffic Genes Affects K+ Uptake
Source: G3 (Bethesda). 2011 Jun 1;1(1):43–56. doi: 10.1534/g3.111.000166 (PMC3276120; doi:10.1534/g3.111.000166)
Supplement: Supporting Information [file supp_1.1.43_TableS2A.xls]

## Sheet: Summary Counts
	membrane		replication/
CLASS	traffic	% mem t	trans	% rep/tr	other	% other	Total
I	30	38.961	12	15.5844	35	45.4545	77	48.4277
II	11	45.8333	2	8.33333	11	45.8333	24	15.0943
II	14	24.1379	22	37.931	22	37.931	58	36.478
Total	55	34.5912	36	22.6415	68	42.7673	159	100

## Sheet: Complete Data Set 
GO terminology captured June 2010 from Saccharomyces Genome Database (yeastgenome.org)
	Key	31 Class I strains analyzed in detail (Hyg B sensitive, suppressed by 100 mM KCl, involved in membrane traffic and studied in further detail with respect to Trk1)
		Additional class I strains (Hyg B sensitive, suppressed by 100 mM KCl) including Trk1, the major K+ influx protein in yeast
		Class II strains (Hyg B sensitive, suppressed by 500 mM KCl)
		Class III strains (Hyg B sensitive, not suppressed by 500 mM KCl)
		Gene names in capital letters - ones we found that were previously reported to be Hyg B sensitive at similar levels
		Gene names in lower case letters - additional ones we found, not previously reported to be Hyg B sensitive
		Bold - involved in vesicular traffic
		Italics - inositol polyphosphate kinases (Arg82, Fab1, Kcs1)
		** - dubious ORF (these are listed at the bottom of the page)
		GO TERMS
		Molecular Function	Biological Process	Cellular Component
YOL086C	ADH1	alcohol deH'ase	fermentation, etc.	cytosol
YDR226W	ADK1	adenylate kinase	nucleotide metabolism	cytosol, mito intermembrane space
YOR002W	ALG6	a1,3 Glc T'ase	OS-L assembly, N-linked glycosylation	ER
YEL036C	ANP1	a1,6 Man Tase	N-linked glycosylation	Golgi
YKL135C	APL2	clathrin binding (b-adaptin)	Golgi to Vacuole transport	AP-1 adaptor complex
YDL192W	ARF1	GTPase	Membrane transport	cytosol, Golgi-assoc vesicles
YDR173C	ARG82	inositol polyphos multi kinase	I-P biosyn, arg metab, others	nucleus
YBR164C	ARL1	GTPase	Membrane transport	cytosol, Golgi fraction
ylr242c	arv1	unknown	sterol and sphingolipid metab and trans	ER, Golgi, integral membrane
YLR399C	BDF1	bromo-dom, histone acetyl-lys binding	chromatin remod, DNA repair, meiosis	nucleus, chromatin
ybr200w	bem1	PI-3-P binding	cell morphogenesis, cell polarity	bud neck and tip, schmoo tips
YPL084W	BRO1	helps with ubiquitin-dep protease activity	protein targeting to vacuole, MVB pathway	cytoplasm, endosome
YLR226W	BUR2	cyclin-dep protein kinase regulator	transcription and chromatin	cyclin-dep prot kinase holoenzyme complex, nucleus
YDR364C	CDC40	splicesome transesterification	G1/S boundary, recog of 3' splice sites and branches	spliceosome complex
YCR094W	CDC50	part of phospholipid translocating ATPase	cortical actin patches, endocytosis	late endosome, TGN
YLR330W	CHS5	unknown	part of exomer complex, bud site selection, Golgi transport	cytoplasm, TGN, exomer complex
YNL051W	COG5	unknown	intra-Golgi transport	Golgi-tethering complex
YNL041C	COG6	unknown	intra-Golgi transport	Golgi-tethering complex
yol007c	csi2	unknown	unknown	bud neck, fungal vacuole
YPR135W	CTF4	chromatin binding, sister-chromatid adhes	repair, replication, mitosis	chromosome, replication fork
YML112W	CTK3	part of C-term kinase for RNA Pol II	transcription elongation	Carboxy-term domain protein kinase complex, nucleolus
yor065w	cyt1	cytochrome C1, electron transport	electron transport, mito ox phos	mito inner membrane
YKR024C	DBP7	ATP-dep RNA helicase	ribosomal large sub assembly, rRNA processing	nucleolus
YDL160C	DHH1	RNA helicase	cell morpho, mRNA decapping	cytoplasm, stress granules
YKL002W	DID4	protein binding, Class E vps, ESCRT-III	vacuolar transport	cytoplasm, ESCRT-III complex
YDR359C	EAF1/VID21	unknown, part of NuA4 histone acetyl Tase	chromatin remod, DNA repair	NuA4 histone acetyl Tase complex
YDR385W	EFT2	translation elongation factor 2	pos reg of translation elongation	ribosome
yer044c	erg28	protein binding, bridging	ergosterol biosyn	ER
YLR056W	ERG3	C-5 sterol desaturase	ergosterol biosyn	ER
yfr019w	fab1	1-PI 3-P 5 kinase activity	phosphatidyl inositol phosphorylation	endosome/vacuole membrane
YHR059W	FYV4	unknown, req for survival of K1 killer toxin	unknown	mitochondrion
YMR307W	GAS1	1,3 betaglucanosyltransferase activity	chromatin silencing, filamentous growth, cell wall organization	bud scar, ER-to-Golgi transport vesicle, cell wall, mito, PM
yjr040w	gef1	voltage-gated chloride channel	copper and iron homeostasis	ER, endosome, Golgi, vacuole, PM
YGL020C	GET1/MDM39	protein anchor, GET complex, HDEL retrieval	calcium homeostasis, ER protein insertion, ER protein retrieval	GET complex, ER, mito
YER083C	GET2	protein anchor, GET complex, HDEL retrieval	calcium homeostasis, ER protein insertion, ER protein retrieval	GET complex, ER
ydr358w	gga1	ubiquitin binding, Golgi-loc gamma adptin ear, arf binding	Golgi to Vacuole, to Endosome transport	TGN
yhr108w	gga2	ubiquitin binding, Golgi-loc gamma adptin ear, arf binding	Golgi to Vacuole, to Endosome transport	TGN
yer122c	glo3	ARF-GTPase activator	ER-to-Golgi transport	COPI vesicle coat, ERGIC
yhl031c	gos1	SNAP receptor activity (Golgi SNARE)	intra-Golgi transport	integral to membrane (Golgi?)
yjr090c	grr1	ubiquitin protein ligase activity (F-box of SCF ubi-ligase)	cell cycle arrest (+pheromone), SCF-dep proteasomal deg	bud neck contractile ring, cytoplasm nucleus
ygr163w	gtr2	GTP binding (regulates Ran/TC4 cycle)	microautophagy, transcription	cytoplasm, EGO and GSE complexes, late endosome/vac membranes, nucleus and chromatin
YGL084C	GUP1	O-acyltransferase	glycerol transport, GPI anchor biosynthesis	ER, PM
YKR072C	HAL3/SIS2	phosphoprotein phosphatase inhibitor activity, phosphopantothenoylcysteine decarboxylase activity	response to salt stress, CoA synthesis	cytoplasm, nucleus, phosphopantothenoylcysteine decarboxylase complex
YJL165C	HAL5	protein kinase activity	cellular cation homeostasis	unknown
yor358w	hap5	transcription activator (Heme Activator Protein)	transcription, regulation of carbohydrate metabolism	CCAAT binding factor complex, nucleus
YDR174W	HMO1	DNA bending, double-stranded DNA binding, 4-way junction binding	transcription of ribosomal proteins, reg of transcription by chromatin organization,	cytoplasm, chromatin, nucleolus
YJR075W	HOC1	alpha 1,6-Man transferase activity for mannan biosyn	cell wall mannoprotein biosyn	alpha-1,6-mannosyltransferase complex
YJR118C	ILM1	unknown	mito genome maintainence	ER
YIL154C	IMP2'	transcription coactivator (ion homeostasis)	cellular carbohydrate metabolism, DNA repair	cytoplasm
yol015w	irc10	unknown	unknown	unknown
ykr019c	irs4	unknown (EH domain containing, regulates PI 4, 5 P2 levels)	autophagy, response to starvation, inositol lipid signaling	pre-autophagosome structure, mito
yir005w	ist3	helps with first spliceosomal transesterification activity	generates catalytic spliceosome, mRNA maturation	RES complex, U2 snRNP
YPL125W	KAP120	structural component of nuclear pore (karyopherin)	protein import into nucleus	cytoplasm, nuclear pore, nucleus
YDR017C	KCS1	inositol hexakisphosphate kinase activity	inositol phosphate biosynth process	cytoplasm
YFR024C-A	LSB3	unknown	actin cortical patch localization, binds to Las17	bud neck, cytoplasm, mito
YOL076W	MDM20	contributes_to peptide alpha-N-acetyltransferase activity	cytoskeletal organization, mito inheritance, N-term met acetylation	NatB complex
YOL064C	MET22	3'(2'),5'-bisphosphate nucleotidase activity	hyperosmotic salinity response, met biosyn, sulfate assim	unknown
ygl124c	mon1	unknown (associates with Ccz1)	autophagy, vesicle docking, protein targeting to vacuole	cytosol, vac membrane
ynl297c	mon2	guanyl nucleotide exchange factor activity (INHIBITOR)	endocytosis, Golgi-to-endosome transport, protein target to vac	cytosol, endosome, TGN
YPR131C	NAT3	peptide alpha-N-acetyltransferase activity	cytoskeletal organization, mito inheritance, N-term met acetylation	NatB complex
YDR162C	NBP2	unknown (binds Nap1)	hyperosmotic response, neg reg kinase activity, response to heat	cytoplasm, nucleus
ynl119w	ncs2	unknown	protein urmylation, tRNA thio modification on uridine	cytoplasm
YGL211W	NCS6	unknown	protein urmylation, tRNA thio modification on uridine	mitochondrion
YDR456W	NHX1	monovalent inorganic cation transmembrane transporter activity	cation transport, endosome transport, vac acidification	integral membrane, late endosome
ypr072w	not5	contributes_to ubiquitin-protein ligase activity	protein ubiquitination, polyA tail shortening, RNA elongation	CCR4-NOT complex, cytoplasm
ykr082w	nup133	structural molecule for nuclear pore complex - Nup84 complex	chromosome local., mRNA export, protein export, tRNA export, ribosomal protein import	nuclear pore - Nup107-160 complex
YLR148W	PEP3	contributes to PI binding	Golgi-to-endosome transport, endosome-to-vac transport, regulation of SNARE complex assem, vac fusion, vesicle docking in exocytosis	CORVET complex, vac membrane, HOPS complex
YMR231W	PEP5/VPS11	contributes to PI binding	Golgi-to-endosome transport, late endosome-to-vac transport, reg of SNARE complex assem, vac fusion	CORVET complex, vac membrane, HOPS complex
ydr323c	pep7	PI-3-P binding	Golgi-to-endosome transport, Golgi-to-vac transport, vac inheritance, vesicle fusion	cytoplasm, external side of endosome
YOR036W	PEP12	SNAP receptor activity (SNARE)	Golgi-to-vacuole transport, vac inheritance	endosome, Golgi
YCR044C	PER1	unknown (part of GPI -PL A2 activity)	manganese homeostasis, GPI-anchor biosyn	ER, vac membrane
yol001w	pho80	cyclin-dependent protein kinase regulator activity (interacts with Pho85)	metal ion homeostasis, cell cycle control, protein localizaion	cyclin-dependent protein kinase holoenzyme complex, nucleus
YPL268W	PLC1	phosphoinositide phospholipase C activity	inositol phosphate biosynth process, signal transduction	chromosome centromeric region, kinetochore
YDR276C	PMP3	unknown	cation transport, reg of membrane potential	PM
yjr043c	pol32	DNA-directed DNA pol activity (part of DNA pol delta)	DNA replication, removal of primer, DNA repair	DNA delta pol complex, nucleus
YDL006W	PTC1	protein serine/threonine phosphatase activity (PP2A phosphatase)	osmosensing path (dePates Hog1), dephosphorylation	cytoplasm, nucleus
YGL058W	RAD6	ubiquitin-protein ligase activity (E2 activity)	DNA repair (esp DSB repair), protein ubiquitination	cytoplasm, proteasome, nucleus, chromatin
ynl250w	rad50	adenylate kinase, telomere binding	DNA repair (esp DSB repair, including in meiosis), telomere maintainence	MRX complex with Mre11 and Xrs2, nucleus, mito
YDL090C	RAM1	protein farnesyltransferase activity	protein farnesylation	protein farnesyltransferase complex
YDR195W	REF2	RNA and DNA binding	mRNA processing, snoRNA 3'end processing, transcription termination	nucleus, mRNA cleavate and polyA specificity factor complex
ydr028c	reg1	regulator of PP1 phosphatase activity (Glc7 regulator)	glycogen and carbohydrate metabolism, vac protein catabolism	cytoplasm, PP1 complex
YCL001W	RER1	unknown	ER-to-Golgi transport, ER retention, retrograde transport	COPI vesicle, ER-to-Golgi vesicle
ydr137w	rgp1	GEF activity with Ric1 on Ypt6	retrograde transport, endosome to Golgi	Golgi, Ypt6 GEF complex
YLR039C	RIC1	GEF activity with Rgp1 on Ypt6	retrograde transport, endosome to Golgi	Golgi, Ypt6 GEF complex
YBR229C	ROT2	alpha-glucosidase activity	cell wall biogenesis	alpha glucosidase complex, ER
YBL093C	ROX3	RNA polymerase II transcription mediator activity	Pol Ii mediated transcription	mediator complex, nucleus
YGL070C	RPB9	unknown, but part of RNA polymerase II	transcription, and transcription-coupled DNA repair	RNA pol II, core complex
ybr191w	rpl21A	structural constituent of ribosome (protein of large subunit)	translation	cytosolic large ribosomal subunit
ylr061w	rpl22A	structural constituent of ribosome (protein of large subunit)	translation	cytosolic large ribosomal subunit
YHR010W	RPL27A	structural constituent of ribosome (protein of large subunit)	translation	cytosolic large ribosomal subunit
ydl075w	rpl31a	structural constituent of ribosome (protein of large subunit)	translation	cytosolic large ribosomal subunit
YDL130W	RPP1B	structural constituent of ribosome (protein of large subunit)	translation	cytosolic large ribosomal subunit
yol067c	rtg1	transcription coactivator	mito-nucleus signaling, protein local, transcription init RNA pol II	cytoplasm, nucleus
YCR009C	RVS161	cytoskeletal protein binding	actin cortical patch localization, endocytosis, osmotic stress	cortical patch, membrane rafts, mating projection tip
YDR388W	RVS167	cytoskeletal protein binding	actin cortical patch localization, endocytosis, osmotic stress	cortical patch, membrane rafts, mating projection tip
YKL212W	SAC1	PI-P phosphatase activity	phosphoinositide dephosphorylation	ER, Golgi, mito
YFR040W	SAP155	protein serine/threonine phosphatase activity	G1/S transition of mitotic cell cycle	cytoplasm
YCR008W	SAT4/HAL4	protein kinase activity	cellular cation homeostasis, G1/S transition of mitotic cell cycle	unknown
YJL080C	SCP160	G-protein alpha-subunit binding, RNA binding	chromatin silencing at mating loci and telomeres, chromosome segregation, mating signaling	nuclear/ER membrane
YLR268W	SEC22	SNAP receptor activity (SNARE)	ER-to-Golgi transport, intraGolgi transport, retrograde transport, vesicle fusion	ER and Golgi membranes
ylr403w	sfp1	transcription factor activity	reg of cell size, ribosome biogenesis, transcription from RNA pol III promoters	cytoplasm, nucleus
YBL058W	SHP1	protein phosphatase type 1 regulator activity (Glc7 activity)	glycogen metabolism, sister chromatid orientation	cytoplasm, nucleus
yol004w	sin3	transcription coactivator/corepressor activity	histone deactylation, DNA repair (DSBs)	RpdL and RpdS complexes, Sin3 type complex
ydl047w	sit4	Ser/Thr phosphatase, PP2A-related activity	DePation, actin cytoskeleton, DNA repair, cell cycle, ion homeostasis, TOR pathway	cytoplasm, nucleus
YOR008C	SLG1	transmembrane receptor activity (stress-activated PKC1-MAPK pathway)	actin cytoskeleton, bud site determination, cell wall organization, peroxisome degration, response to osmotic stress, Rho signal transduction	actin cap, bud neck, PM
YBR077C	SLM4	phosphatidylinositol-3,4-bisphosphate binding	microautophagy, signal transduction	EGO and GSE complexes, membranes of late endosome and vac
YGR229C	SMI1	unknown	cell wall biogenesis, cell cycle	bud site, bud neck, mating tip
YDL194W	SNF3	glucose binding, but NOT transport	detection of glucose, signal transduction	PM
YOR357C	SNX3/GRD19	PI-3-P binding, maintains Golgi residents in correct location	endosome to Golgi transport	endosome, cytosol
yol148c	spt20	transcription cofactor (part of SAGA transcriptional reg machinery)	chromatin modification, histone acetylation,	SAGA complex
YHR041C	SRB2	RNA polymerase II transcription mediator activity	regulation of ribosomal protein transcription	mediator complex, nucleus
YGR104C	SRB5	RNA polymerase II transcription mediator activity	transcription from RNA Pol II promoters	mediator complex, nucleus
ypl106c	sse1	ATP binding, peptide binding	protein folding, protein refolding (part of Hsp90 chaparone complex)	cytoplasm
yhr064c	ssz1	unfolded protein binding (Hsp70 homolog binds to Zuo1)	regulation of translational fidelity, translation	cytoplasm
ymr125w	sto1	mRNA binding	mRNA splicing	cpmmittment complex, nuclear cap binding complex
YCL008C	STP22/VPS23	protein binding, ubiquitin binding	vacuolar transport, protein targeting to vacuole	endosome, ESCRT I, internal side of PM
YDR320C	SWA2	protein binding, ubiquitin binding	ER inheritance, involved in vesicular transport, unbinding of clathrin from coats	ER membrane
yjl004c	sys1	unknown (binds Arl3)	Golgi-to-endosome or PM transport, vesicle organization	Golgi membrane
YPL129W	TAF14	general RNA Pol II transcription activity, contributes to histone acetyl transferase activity	chromatin remodeling, transcription, histone acetylation, nucleosome mobilization	Ino80, mediator, NuA3, RSC, SWI/SNF, TFIID, TFIIF complexes
YNL139C	THO2/RLR1	DNA binding	recombination, 3'mRNA modification, mRNA export, transcription elongation	THO complex, nucleus
YGR162W	TIF4631	translation initiation (factor eIF4G, cap binding factor complex)	translation initiation, stress granule assembly, large subunit biosyn	eukaryotic translation initiation factor 4G complex, stress granule, mitochondrion
YOL018C	TLG2	SNAP receptor activity (SNARE)	Golgi-to-vacuole transport, protein exit from ER, IPC metabolic process	early endosome, TGN, SNARE complex
YJL129C	TRK1	potassium ion transmembrane transporter activity	cellular potassium ion homeostasis	PM, membrane rafts
YCR084C	TUP1	general transcription repressor activity	neg reg of transcription, nucleosome positioning	nucleus, transcriptional repressor complex
ymr067c	ubx4	unknown (interacts with Cdc48)	sporulation, ubiquitin-dependent protein catalysis	nucleus, cytoplasm
ynl229c	ure2	transcription corepressor, phosphoprotein binding	protein urmylation, regulation of N utilization	cytosol
yor106w	vam3	SNAP receptor activity (SNARE)	Golgi-to-vac transport, piecemeal microautophagy, vesicle fusion	vacuole membrane
YGL212W	VAM7	phosphatidylinositol-3-phosphate binding, SNAP receptor acitivty (SNAP-25 homolog)	Golgi-to-vac transport, piecemeal microautophagy, vesicle fusion	vacuole membrane
YML115C	VAN1	contributes to alpha 1,6-man T'ase activity	N-linked glycosylation	alpha 1,6-mannosyltransferase complex
YKL119C	VPH2	unknown	vac acidification, vac V-type ATPase complex assembly	ER membrane
YKR001C	VPS1	GTPase activity (dynamin like)	cytoskeletal organization, peroxisome fission and organization, Golgi protein retention, protein targeting to vac, vac transport	cytoplasm, membrane, peroxisomes, mito outer membrane
ydr495c	vps3	unknown (part of CORVET complex)	protein targeting to vacuole, vac inheritance, vac acidification	CORVET complex, cytoplasm
YPR173C	VPS4	ATP binding, ATPase activity (AAA ATPase)	MVB pathway, late endosome-to-vacuole transport	membrane soluble fraction, cytoplasm, ER
YAL002W	VPS8	unknown (interacts with GTPase Vps21)	late endosome-to-vac traffic	CORVET complex, membrane fraction
YML097C	VPS9	GEF for Vps21, protein binding, ubiquitin binding	protein targeting to vac, vac inheritance	cytosol
YPL045W	VPS16	contributes to phosphoinositide binding	Golgi-to-endosome and late endo-to-vac transport, reg vac fusion, reg SNARE complex assembly	CORVET and HOPS complexes
YMR077C	VPS20	protein binding (part of ESCRT III complex)	ubiquitin-dep protein degradation in MVB pathway	cytoplasm, ESCRT-III complex
YOR089C	VPS21	GTPase activity	endocytosis, protein targeting to vac, vac inheritance	late endosome, mito outer membrane
YKL041W	VPS24	protein binding (part of ESCRT III complex)	ubiquitin-dep protein degradation in MVB pathway	cytoplasm, ESCRT-III complex
YNR006W	VPS27	PI 3 P binding, ubiquitin binding	late endosome-to-vac traffic in MVB pathway	with Hse1 - ESCRT-0 complex, endosome
yhr012w	vps29	contributes to protein transporter activity	retrograde transport, endosome to Golgi	endosome, retromer complex
ypl120w	vps30	contributes to PI -3 kinase activity	CVT pathway, late endosome-to-vac pathway, macroautophagy, PIPn biosynthesis, piecemeal microautophagy of the nucleus, retrograde transport endosome to Golgi	peripheral membrane protein, PI3K complexes I and II
YLR396C	VPS33	ATP binding, contributes to PI binding	endocytosis, Golgi-to-vac transport, piecemeal microautophagy of the nucleus, reg of SNARE complex assembly, vac organization, vesicle docking, vesicle fusion with vac	CORVET complex, cytoplasm, vacuole, HOPS complex
YLR417W	VPS36	ubiquitin binding (part of ESCRT II complex	protein retention in Golgi, traffic of proteins to vac by MVB pathway, ubiquitin depending protein sorting for degradation	ESCRT II complex
YDR080W	VPS41	contributes to PI binding, Rab GEF activity	piecemeal microautophagy of the nucleus, regulation of vac fusion, regulation of SNARE complex assembly	vacuole membrane, HOPS complex
YKR020W	VPS51	protein binding	vesicle organization, retrograde transport endosome to Golgi, protein targeting to vac, reg of cell size	GARP/VFT complex, Golgi apparatus
YDR484W	VPS52/SAC2	protein binding	Golgi-to-vac transport, retrograde transport endosome to Golgi	GARP/VFT complex, Golgi apparatus
YJL029C	VPS53	protein binding	Golgi-to-vac transport, retrograde transport endosome to Golgi	GARP/VFT complex, Golgi apparatus
YDR027C	VPS54/LUV1	unknown	Golgi-to-vac transport, retrograde transport endosome to Golgi, ascospore assembly	GARP/VFT complex, Golgi apparatus, mitochondrion
YNL246W	VPS75	acetyltransferase activator activity, histone binding	DSB repair, nucleosome assembly, histone acetylation	chromatin, nucleus
YDR369C	XRS2	binding to DNA at single and double telomeric strands	DNA repair	Mre11 complex, nucleus
YLR262C	YPT6	GTPase activity	intracellular protein transport, retrograde transport endosome to Golgi	Golgi apparatus
ygr285c	zuo1	unfolded protein binding (binds to Sse1)	protein folding, regulation of translation fidelity	ribosome, cytoplasm, mitochondrion
ydl133w		unknown	unknown	unknown
ydr161w		unknown	ER-associated protein catabolic process	cytoplasm, nucleus
YDR532C		unknown	unknown	chromosome centromeric region
156 Strains Total
**dubious orfs uncovered by our screen
YDR417C**		unknown (overlaps extensively with Rpl12B)	unknown	unknown
YDR433W	kre22**	unknown (orf is contained fully withing Npl3)	response to DNA damage	unknown
YDR525W	api2 **	unknown (orf overlaps with 2nd dubious orf YDR524C-A)	unknown	unknown
YJL188C	bud19 **	unknown (orf overlaps extensively with Rpl39)	cellular bud site selection	unknown
YKL118W**		unknown (orf partially overlaps Vph2)	unknown	unknown
YLR062C	bud28 **	unknown (orf overlaps with Rpl22A)	cellular bud site selection	unknown
YLR261C	VPS63**	unknown (orf overlaps extensively with Ypt6)	protein targeting to vac	unknown
YNL120C**		unknown (orf contained with Ncs2)	unknown	unknown
YNL296W**		unknown (orf contained within Mon2 )	ascospore formation, reg of transcription at RNA Pol II proms	unknown
YPR050C**		unknown (overlaps with Mak3)	unknown	unknown

## Sheet: CLASS I
GO terminology captured June 2010 from Saccharomyces Genome Database (yeastgenome.org)
	Key	31 Class I strains analyzed in detail (Hyg B sensitive, suppressed by 100 mM KCl, involved in membrane transport)
		Additional class I strains (Hyg B sensitive, suppressed by 100 mM KCl)
		Names in capital letters - ones we found that were previously reported to be Hyg B sensitive at similar levels
		Names in lower case letters - additional ones we found, not previously reported to be Hyg B sensitive
		Bold - involved in vesicular traffic
		Italics - inositol polyphosphate kinases (Arg82, Fab1, Kcs1)
		** - dubious ORF
		GO TERMS
		Molecular Function	Biological Process	Cellular Component
YOL086C	ADH1	alcohol deH'ase	fermentation, etc.	cytosol
YOR002W	ALG6	a1,3 Glc T'ase	OS-L assembly, N-linked glycosylation	ER
YDR173C	ARG82	inositol polyphos multi kinase	I-P biosyn, arg metab, others	nucleus
YBR164C	ARL1	GTPase	Membrane transport	cytosol, Golgi fraction
ylr242c	arv1	unknown	sterol and sphingolipid metab and trans	ER, Golgi, integral membrane
ybr200w	bem1	PI-3-P binding	cell morphogenesis, cell polarity	bud neck and tip, schmoo tips
YPL084W	BRO1	helps with ubiquitin-dep protease activity	protein targeting to vacuole, MVB pathway	cytoplasm, endosome
YCR094W	CDC50	part of phospholipid translocating ATPase	cortical actin patches, endocytosis	late endosome, TGN
YLR330W	CHS5	unknown	part of exomer complex, bud site selection, Golgi transport	cytoplasm, TGN, exomer complex
YNL051W	COG5	unknown	intra-Golgi transport	Golgi-tethering complex
YNL041C	COG6	unknown	intra-Golgi transport	Golgi-tethering complex
yol007c	csi2	unknown	unknown	bud neck, fungal vacuole
YPR135W	CTF4	chromatin binding, sister-chromatid adhes	repair, replication, mitosis	chromosome, replication fork
yor065w	cyt1	cytochrome C1, electron transport	electron transport, mito ox phos	mito inner membrane
YKL002W	DID4	protein binding, Class E vps, ESCRT-III	vacuolar transport	cytoplasm, ESCRT-III complex
YDR359C	EAF1/VID21	unknown, part of NuA4 histone acetyl Tase	chromatin remod, DNA repair	NuA4 histone acetyl Tase complex
YDR385W	EFT2	translation elongation factor 2	pos reg of translation elongation	ribosome
yfr019w	fab1	1-PI 3-P 5 kinase activity	phosphatidyl inositol phosphorylation	endosome/vacuole membrane
YHR059W	FYV4	unknown, req for survival of K1 killer toxin	unknown	mitochondrion
yjr040w	gef1	voltage-gated chloride channel	copper and iron homeostasis	ER, endosome, Golgi, vacuole, PM
ydr358w	gga1	ubiquitin binding, Golgi-loc gamma adptin ear, arf binding	Golgi to Vacuole, to Endosome transport	TGN
yhr108w	gga2	ubiquitin binding, Golgi-loc gamma adptin ear, arf binding	Golgi to Vacuole, to Endosome transport	TGN
yer122c	glo3	ARF-GTPase activator	ER-to-Golgi transport	COPI vesicle coat, ERGIC
yhl031c	gos1	SNAP receptor activity (Golgi SNARE)	intra-Golgi transport	integral to membrane (Golgi?)
YJL165C	HAL5	protein kinase activity	cellular cation homeostasis	unknown
YJR075W	HOC1	alpha 1,6-Man transferase activity for mannan biosyn	cell wall mannoprotein biosyn	alpha-1,6-mannosyltransferase complex
ykr019c	irs4	unknown (EH domain containing, regulates PI 4, 5 P2 levels)	autophagy, response to starvation, inositol lipid signaling	pre-autophagosome structure, mito
YPL125W	KAP120	structural component of nuclear pore (karyopherin)	protein import into nucleus	cytoplasm, nuclear pore, nucleus
YDR017C	KCS1	inositol hexakisphosphate kinase activity	inositol phosphate biosynth process	cytoplasm
YFR024C-A	LSB3	unknown	actin cortical patch localization, binds to Las17	bud neck, cytoplasm, mito
YOL076W	MDM20	contributes_to peptide alpha-N-acetyltransferase activity	cytoskeletal organization, mito inheritance, N-term met acetylation	NatB complex
ynl297c	mon2	guanyl nucleotide exchange factor activity (INHIBITOR)	endocytosis, Golgi-to-endosome transport, protein target to vac	cytosol, endosome, TGN
YPR131C	NAT3	peptide alpha-N-acetyltransferase activity	cytoskeletal organization, mito inheritance, N-term met acetylation	NatB complex
YDR162C	NBP2	unknown (binds Nap1)	hyperosmotic response, neg reg kinase activity, response to heat	cytoplasm, nucleus
YGL211W	NCS6	unknown	protein urmylation, tRNA thio modification on uridine	mitochondrion
YMR231W	PEP5/VPS11	contributes to PI binding	Golgi-to-endosome transport, late endosome-to-vac transport, reg of SNARE complex assem, vac fusion	CORVET complex, vac membrane, HOPS complex
YGL058W	RAD6	ubiquitin-protein ligase activity (E2 activity)	DNA repair (esp DSB repair), protein ubiquitination	cytoplasm, proteasome, nucleus, chromatin
YDL090C	RAM1	protein farnesyltransferase activity	protein farnesylation	protein farnesyltransferase complex
ydr028c	reg1	regulator of PP1 phosphatase activity (Glc7 regulator)	glycogen and carbohydrate metabolism, vac protein catabolism	cytoplasm, PP1 complex
YCL001W	RER1	unknown	ER-to-Golgi transport, ER retention, retrograde transport	COPI vesicle, ER-to-Golgi vesicle
ydr137w	rgp1	GEF activity with Ric1 on Ypt6	retrograde transport, endosome to Golgi	Golgi, Ypt6 GEF complex
YLR039C	RIC1	GEF activity with Rgp1 on Ypt6	retrograde transport, endosome to Golgi	Golgi, Ypt6 GEF complex
ybr191w	rpl21A	structural constituent of ribosome (protein of large subunit)	translation	cytosolic large ribosomal subunit
ylr061w	rpl22A	structural constituent of ribosome (protein of large subunit)	translation	cytosolic large ribosomal subunit
YHR010W	RPL27A	structural constituent of ribosome (protein of large subunit)	translation	cytosolic large ribosomal subunit
YDL130W	RPP1B	structural constituent of ribosome (protein of large subunit)	translation	cytosolic large ribosomal subunit
yol067c	rtg1	transcription coactivator	mito-nucleus signaling, protein local, transcription init RNA pol II	cytoplasm, nucleus
YFR040W	SAP155	protein serine/threonine phosphatase activity	G1/S transition of mitotic cell cycle	cytoplasm
YCR008W	SAT4/HAL4	protein kinase activity	cellular cation homeostasis, G1/S transition of mitotic cell cycle	unknown
YJL080C	SCP160	G-protein alpha-subunit binding, RNA binding	chromatin silencing at mating loci and telomeres, chromosome segregation, mating signaling	nuclear/ER membrane
YLR268W	SEC22	SNAP receptor activity (SNARE)	ER-to-Golgi transport, intraGolgi transport, retrograde transport, vesicle fusion	ER and Golgi membranes
yol004w	sin3	transcription coactivator/corepressor activity	histone deactylation, DNA repair (DSBs)	RpdL and RpdS complexes, Sin3 type complex
YGR229C	SMI1	unknown	cell wall biogenesis, cell cycle	bud site, bud neck, mating tip
ypl106c	sse1	ATP binding, peptide binding	protein folding, protein refolding (part of Hsp90 chaparone complex)	cytoplasm
ymr125w	sto1	mRNA binding	mRNA splicing	cpmmittment complex, nuclear cap binding complex
YCL008C	STP22/VPS23	protein binding, ubiquitin binding	vacuolar transport, protein targeting to vacuole	endosome, ESCRT I, internal side of PM
YNL139C	THO2/RLR1	DNA binding	recombination, 3'mRNA modification, mRNA export, transcription elongation	THO complex, nucleus
YJL129C	TRK1	potassium ion transmembrane transporter activity	cellular potassium ion homeostasis	PM, membrane rafts
YCR084C	TUP1	general transcription repressor activity	neg reg of transcription, nucleosome positioning	nucleus, transcriptional repressor complex
ynl229c	ure2	transcription corepressor, phosphoprotein binding	protein urmylation, regulation of N utilization	cytosol
yor106w	vam3	SNAP receptor activity (SNARE)	Golgi-to-vac transport, piecemeal microautophagy, vesicle fusion	vacuole membrane
YGL212W	VAM7	phosphatidylinositol-3-phosphate binding, SNAP receptor acitivty (SNAP-25 homolog)	Golgi-to-vac transport, piecemeal microautophagy, vesicle fusion	vacuole membrane
YML115C	VAN1	contributes to alpha 1,6-man T'ase activity	N-linked glycosylation	alpha 1,6-mannosyltransferase complex
YKL119C	VPH2	unknown	vac acidification, vac V-type ATPase complex assembly	ER membrane
YPR173C	VPS4	ATP binding, ATPase activity (AAA ATPase)	MVB pathway, late endosome-to-vacuole transport	membrane soluble fraction, cytoplasm, ER
YAL002W	VPS8	unknown (interacts with GTPase Vps21)	late endosome-to-vac traffic	CORVET complex, membrane fraction
YML097C	VPS9	GEF for Vps21, protein binding, ubiquitin binding	protein targeting to vac, vac inheritance	cytosol
YMR077C	VPS20	protein binding (part of ESCRT III complex)	ubiquitin-dep protein degradation in MVB pathway	cytoplasm, ESCRT-III complex
YOR089C	VPS21	GTPase activity	endocytosis, protein targeting to vac, vac inheritance	late endosome, mito outer membrane
YKL041W	VPS24	protein binding (part of ESCRT III complex)	ubiquitin-dep protein degradation in MVB pathway	cytoplasm, ESCRT-III complex
YNR006W	VPS27	PI 3 P binding, ubiquitin binding	late endosome-to-vac traffic in MVB pathway	with Hse1 - ESCRT-0 complex, endosome
ypl120w	vps30	contributes to PI -3 kinase activity	CVT pathway, late endosome-to-vac pathway, macroautophagy, PIPn biosynthesis, piecemeal microautophagy of the nucleus, retrograde transport endosome to Golgi	peripheral membrane protein, PI3K complexes I and II
YLR417W	VPS36	ubiquitin binding (part of ESCRT II complex	protein retention in Golgi, traffic of proteins to vac by MVB pathway, ubiquitin depending protein sorting for degradation	ESCRT II complex
YDR080W	VPS41	contributes to PI binding, Rab GEF activity	piecemeal microautophagy of the nucleus, regulation of vac fusion, regulation of SNARE complex assembly	vacuole membrane, HOPS complex
YLR262C	YPT6	GTPase activity	intracellular protein transport, retrograde transport endosome to Golgi	Golgi apparatus
ydl133w		unknown	unknown	unknown
76 strains
YDR417C**		unknown (overlaps extensively with Rpl12B)	unknown	unknown
YDR525W	api2 **	unknown (overlaps with 2nd dubious ORF YDR524C-A)	unknown	unknown
YJL188C	bud19 **	unknown (orf overlaps extensively with Rpl39)	cellular bud site selection	unknown
YKL118W**		unknown (orf partially overlaps Vph2)	unknown	unknown
YLR062C	bud28 **	unknown (orf overlaps with Rpl22A)	cellular bud site selection	unknown
YDR433W	kre22**	unknown (ORF is contained fully withing Npl3)	response to DNA damage	unknown
YLR261C	VPS63**	unknown (ORF overlaps extensively with Ypt6)	protein targeting to vac	unknown
YNL120C**		unknown (orf contained with Ncs2)	unknown	unknown
YPR050C**		unknown (overlaps with Mak3 gene sequence)	unknown	unknown
**dubious orf

## Sheet: CLASS II
GO terminology captured June 2010 from Saccharomyces Genome Database (yeastgenome.org)
		Class II strains (Hyg B sensitive, suppressed by 500 mM KCl)
		Names in capital letters - ones we found that were previously reported to be Hyg B sensitive at similar levels
		Names in lower case letters - additional ones we found, not previously reported to be Hyg B sensitive
		Bold - involved in vesicular traffic
		** - dubious ORF
		GO TERMS
		Molecular Function	Biological Process	Cellular Component
YDL192W	ARF1	GTPase	Membrane transport	cytosol, Golgi-assoc vesicles
yjr090c	grr1	ubiquitin protein ligase activity (F-box of SCF ubi-ligase)	cell cycle arrest (+pheromone), SCF-dep proteasomal deg	bud neck contractile ring, cytoplasm nucleus
YKR072C	HAL3/SIS2	phosphoprotein phosphatase inhibitor activity, phosphopantothenoylcysteine decarboxylase activity	response to salt stress, CoA synthesis	cytoplasm, nucleus, phosphopantothenoylcysteine decarboxylase complex
YJR118C	ILM1	unknown	mito genome maintainence	ER
yir005w	ist3	helps with first spliceosomal transesterification activity	generates catalytic spliceosome, mRNA maturation	RES complex, U2 snRNP
YOL064C	MET22	3'(2'),5'-bisphosphate nucleotidase activity	hyperosmotic salinity response, met biosyn, sulfate assim	unknown
ygl124c	mon1	unknown (associates with Ccz1)	autophagy, vesicle docking, protein targeting to vacuole	cytosol, vac membrane
ynl119w	ncs2	unknown	protein urmylation, tRNA thio modification on uridine	cytoplasm
ydr323c	pep7	PI-3-P binding	Golgi-to-endosome transport, Golgi-to-vac transport, vac inheritance, vesicle fusion	cytoplasm, external side of endosome
YOR036W	PEP12	SNAP receptor activity (SNARE)	Golgi-to-vacuole transport, vac inheritance	endosome, Golgi
YCR044C	PER1	unknown (part of GPI -PL A2 activity)	manganese homeostasis, GPI-anchor biosyn	ER, vac membrane
YBR077C	SLM4	phosphatidylinositol-3,4-bisphosphate binding	microautophagy, signal transduction	EGO and GSE complexes, membranes of late endosome and vac
YDL194W	SNF3	glucose binding, but NOT transport	detection of glucose, signal transduction	PM
YDR320C	SWA2	protein binding, ubiquitin binding	ER inheritance, involved in vesicular transport, unbinding of clathrin from coats	ER membrane
yjl004c	sys1	unknown (binds Arl3)	Golgi-to-endosome or PM transport, vesicle organization	Golgi membrane
ymr067c	ubx4	unknown (interacts with Cdc48)	sporulation, ubiquitin-dependent protein catalysis	nucleus, cytoplasm
YKR001C	VPS1	GTPase activity (dynamin like)	cytoskeletal organization, peroxisome fission and organization, Golgi protein retention, protein targeting to vac, vac transport	cytoplasm, membrane, peroxisomes, mito outer membrane
ydr495c	vps3	unknown (part of CORVET complex)	protein targeting to vacuole, vac inheritance, vac acidification	CORVET complex, cytoplasm
yhr012w	vps29	contributes to protein transporter activity	retrograde transport, endosome to Golgi	endosome, retromer complex
YDR484W	VPS52/SAC2	protein binding	Golgi-to-vac transport, retrograde transport endosome to Golgi	GARP/VFT complex, Golgi apparatus
YNL246W	VPS75	acetyltransferase activator activity, histone binding	DSB repair, nucleosome assembly, histone acetylation	chromatin, nucleus
YDR369C	XRS2	binding to DNA at single and double telomeric strands	DNA repair	Mre11 complex, nucleus
ydr161w		unknown	ER-associated protein catabolic process	cytoplasm, nucleus
23 strains

## Sheet: CLASS III
GO terminology captured June 2010 from Saccharomyces Genome Database (yeastgenome.org)
		Class III strains (Hyg B sensitive, not suppressed by 500 mM KCl)
		Names in capital letters - ones we found that were previously reported to be Hyg B sensitive at similar levels
		Names in lower case letters - additional ones we found, not previously reported to be Hyg B sensitive
		Bold - involved in vesicular traffic
		** - dubious ORF
		GO TERMS
		Molecular Function	Biological Process	Cellular Component
YDR226W	ADK1	adenylate kinase	nucleotide metabolism	cytosol, mito intermembrane space
YEL036C	ANP1	a1,6 Man Tase	N-linked glycosylation	Golgi
YKL135C	APL2	clathrin binding (b-adaptin)	Golgi to Vacuole transport	AP-1 adaptor complex
YLR399C	BDF1	bromo-dom, histone acetyl-lys binding	chromatin remod, DNA repair, meiosis	nucleus, chromatin
YLR226W	BUR2	cyclin-dep protein kinase regulator	transcription and chromatin	cyclin-dep prot kinase holoenzyme complex, nucleus
YDR364C	CDC40	splicesome transesterification	G1/S boundary, recog of 3' splice sites and branches	spliceosome complex
YML112W	CTK3	part of C-term kinase for RNA Pol II	transcription elongation	Carboxy-term domain protein kinase complex, nucleolus
YKR024C	DBP7	ATP-dep RNA helicase	ribosomal large sub assembly, rRNA processing	nucleolus
YDL160C	DHH1	RNA helicase	cell morpho, mRNA decapping	cytoplasm, stress granules
yer044c	erg28	protein binding, bridging	ergosterol biosyn	ER
YLR056W	ERG3	C-5 sterol desaturase	ergosterol biosyn	ER
YMR307W	GAS1	1,3 betaglucanosyltransferase activity	chromatin silencing, filamentous growth, cell wall organization	bud scar, ER-to-Golgi transport vesicle, cell wall, mito, PM
YGL020C	GET1/MDM39	protein anchor, GET complex, HDEL retrieval	calcium homeostasis, ER protein insertion, ER protein retrieval	GET complex, ER, mito
YER083C	GET2	protein anchor, GET complex, HDEL retrieval	calcium homeostasis, ER protein insertion, ER protein retrieval	GET complex, ER
ygr163w	gtr2	GTP binding (regulates Ran/TC4 cycle)	microautophagy, transcription	cytoplasm, EGO and GSE complexes, late endosome/vac membranes, nucleus and chromatin
YGL084C	GUP1	O-acyltransferase	glycerol transport, GPI anchor biosynthesis	ER, PM
yor358w	hap5	transcription activator (Heme Activator Protein)	transcription, regulation of carbohydrate metabolism	CCAAT binding factor complex, nucleus
YDR174W	HMO1	DNA bending, double-stranded DNA binding, 4-way junction binding	transcription of ribosomal proteins, reg of transcription by chromatin organization,	cytoplasm, chromatin, nucleolus
YIL154C	IMP2'	transcription coactivator (ion homeostasis)	cellular carbohydrate metabolism, DNA repair	cytoplasm
yol015w	irc10	unknown	unknown	unknown
YDR456W	NHX1	monovalent inorganic cation transmembrane transporter activity	cation transport, endosome transport, vac acidification	integral membrane, late endosome
ypr072w	not5	contributes_to ubiquitin-protein ligase activity	protein ubiquitination, polyA tail shortening, RNA elongation	CCR4-NOT complex, cytoplasm
ykr082w	nup133	structural molecule for nuclear pore complex - Nup84 complex	chromosome local., mRNA export, protein export, tRNA export, ribosomal protein import	nuclear pore - Nup107-160 complex
YLR148W	PEP3	contributes to PI binding	Golgi-to-endosome transport, endosome-to-vac transport, regulation of SNARE complex assem, vac fusion, vesicle docking in exocytosis	CORVET complex, vac membrane, HOPS complex
yol001w	pho80	cyclin-dependent protein kinase regulator activity (interacts with Pho85)	metal ion homeostasis, cell cycle control, protein localizaion	cyclin-dependent protein kinase holoenzyme complex, nucleus
YPL268W	PLC1	phosphoinositide phospholipase C activity	inositol phosphate biosynth process, signal transduction	chromosome centromeric region, kinetochore
YDR276C	PMP3	unknown	cation transport, reg of membrane potential	PM
yjr043c	pol32	DNA-directed DNA pol activity (part of DNA pol delta)	DNA replication, removal of primer, DNA repair	DNA delta pol complex, nucleus
YDL006W	PTC1	protein serine/threonine phosphatase activity (PP2A phosphatase)	osmosensing path (dePates Hog1), dephosphorylation	cytoplasm, nucleus
ynl250w	rad50	adenylate kinase, telomere binding	DNA repair (esp DSB repair, including in meiosis), telomere maintainence	MRX complex with Mre11 and Xrs2, nucleus, mito
YDR195W	REF2	RNA and DNA binding	mRNA processing, snoRNA 3'end processing, transcription termination	nucleus, mRNA cleavate and polyA specificity factor complex
YBR229C	ROT2	alpha-glucosidase activity	cell wall biogenesis	alpha glucosidase complex, ER
YBL093C	ROX3	RNA polymerase II transcription mediator activity	Pol Ii mediated transcription	mediator complex, nucleus
YGL070C	RPB9	unknown, but part of RNA polymerase II	transcription, and transcription-coupled DNA repair	RNA pol II, core complex
ydl075w	rpl31a	structural constituent of ribosome (protein of large subunit)	translation	cytosolic large ribosomal subunit
YCR009C	RVS161	cytoskeletal protein binding	actin cortical patch localization, endocytosis, osmotic stress	cortical patch, membrane rafts, mating projection tip
YDR388W	RVS167	cytoskeletal protein binding	actin cortical patch localization, endocytosis, osmotic stress	cortical patch, membrane rafts, mating projection tip
YKL212W	SAC1	PI-P phosphatase activity	phosphoinositide dephosphorylation	ER, Golgi, mito
ylr403w	sfp1	transcription factor activity	reg of cell size, ribosome biogenesis, transcription from RNA pol III promoters	cytoplasm, nucleus
YBL058W	SHP1	protein phosphatase type 1 regulator activity (Glc7 activity)	glycogen metabolism, sister chromatid orientation	cytoplasm, nucleus
ydl047w	sit4	Ser/Thr phosphatase, PP2A-related activity	DePation, actin cytoskeleton, DNA repair, cell cycle, ion homeostasis, TOR pathway	cytoplasm, nucleus
YOR008C	SLG1	transmembrane receptor activity (stress-activated PKC1-MAPK pathway)	actin cytoskeleton, bud site determination, cell wall organization, peroxisome degration, response to osmotic stress, Rho signal transduction	actin cap, bud neck, PM
YOR357C	SNX3/GRD19	PI-3-P binding, maintains Golgi residents in correct location	endosome to Golgi transport	endosome, cytosol
yol148c	spt20	transcription cofactor (part of SAGA transcriptional reg machinery)	chromatin modification, histone acetylation,	SAGA complex
YHR041C	SRB2	RNA polymerase II transcription mediator activity	regulation of ribosomal protein transcription	mediator complex, nucleus
YGR104C	SRB5	RNA polymerase II transcription mediator activity	transcription from RNA Pol II promoters	mediator complex, nucleus
yhr064c	ssz1	unfolded protein binding (Hsp70 homolog binds to Zuo1)	regulation of translational fidelity, translation	cytoplasm
YPL129W	TAF14	general RNA Pol II transcription activity, contributes to histone acetyl transferase activity	chromatin remodeling, transcription, histone acetylation, nucleosome mobilization	Ino80, mediator, NuA3, RSC, SWI/SNF, TFIID, TFIIF complexes
YGR162W	TIF4631	translation initiation (factor eIF4G, cap binding factor complex)	translation initiation, stress granule assembly, large subunit biosyn	eukaryotic translation initiation factor 4G complex, stress granule, mitochondrion
YOL018C	TLG2	SNAP receptor activity (SNARE)	Golgi-to-vacuole transport, protein exit from ER, IPC metabolic process	early endosome, TGN, SNARE complex
YPL045W	VPS16	contributes to phosphoinositide binding	Golgi-to-endosome and late endo-to-vac transport, reg vac fusion, reg SNARE complex assembly	CORVET and HOPS complexes
YLR396C	VPS33	ATP binding, contributes to PI binding	endocytosis, Golgi-to-vac transport, piecemeal microautophagy of the nucleus, reg of SNARE complex assembly, vac organization, vesicle docking, vesicle fusion with vac	CORVET complex, cytoplasm, vacuole, HOPS complex
YKR020W	VPS51	protein binding	vesicle organization, retrograde transport endosome to Golgi, protein targeting to vac, reg of cell size	GARP/VFT complex, Golgi apparatus
YJL029C	VPS53	protein binding	Golgi-to-vac transport, retrograde transport endosome to Golgi	GARP/VFT complex, Golgi apparatus
YDR027C	VPS54/LUV1	unknown	Golgi-to-vac transport, retrograde transport endosome to Golgi, ascospore assembly	GARP/VFT complex, Golgi apparatus, mitochondrion
ygr285c	zuo1	unfolded protein binding (binds to Sse1)	protein folding, regulation of translation fidelity	ribosome, cytoplasm, mitochondrion
YDR532C		unknown	unknown	chromosome centromeric region
57 strains
YNL296W**		unknown (contained within Mon2 gene sequence)	ascospore formation, reg of transcription at RNA Pol II proms	unknown
**dubious orf
