# Supplementary material for: Identification of Yeast Genes Involved in K+ Homeostasis: Loss of Membrane Traffic Genes Affects K+ Uptake
Source: G3 (Bethesda). 2011 Jun 1;1(1):43–56. doi: 10.1534/g3.111.000166 (PMC3276120; doi:10.1534/g3.111.000166)
Supplement: Supporting Information [file supp_1.1.43_TableS2B.xls]

## Sheet: Process GO Terms
GO Term Analysis Performed August 2010 on yeastgenome.org using the method described in Boyle et al., Bioinformatics 20, 3710
Tables S2B: Process GO Terms for Complete Set of 156 Genes
GO Term Analysis Performed August 2010 on yeastgenome.org using the method described in Boyle et al., Bioinformatics 20, 3710
					False Disc	Expected FP
GOID	GO_term	Cluster frequency	Background frequency	P-value	Rate	False Positives	Gene(s) annotated to the term
16192	vesicle-mediated transport	51 out of 156 genes, 32.7%	356 out of 7167 background genes, 5.0%	2.34e-26	0	0	VPS8/YAL002W:ARL1/YBR164C:RER1/YCL001W:STP22/YCL008C:RVS161/YCR009C:CDC50/YCR094W:ARF1/YDL192W:VPS54/YDR027C:VPS41/YDR080W:RGP1/YDR137W:PEP7/YDR323C:GGA1/YDR358W:RVS167/YDR388W:NHX1/YDR456W:VPS52/YDR484W:GET2/YER083C:GLO3/YER122C:GET1/YGL020C:MON1/YGL124C:VAM7/YGL212W:GOS1/YHL031C:VPS29/YHR012W:GGA2/YHR108W:SYS1/YJL004C:VPS53/YJL029C:DID4/YKL002W:VPS24/YKL041W:APL2/YKL135C:VPS51/YKR020W:RIC1/YLR0…
16197	endosome transport	27 out of 156 genes, 17.3%	65 out of 7167 background genes, 0.9%	5.27e-26	0	0	VPS8/YAL002W:STP22/YCL008C:VPS54/YDR027C:RGP1/YDR137W:PEP7/YDR323C:GGA1/YDR358W:NHX1/YDR456W:VPS52/YDR484W:VPS29/YHR012W:GGA2/YHR108W:SYS1/YJL004C:VPS53/YJL029C:DID4/YKL002W:VPS24/YKL041W:VPS51/YKR020W:RIC1/YLR039C:PEP3/YLR148W:YPT6/YLR262C:VPS20/YMR077C:PEP5/YMR231W:MON2/YNL297C:VPS27/YNR006W:SNX3/YOR357C:VPS16/YPL045W:BRO1/YPL084W:VPS30/YPL120W:VPS4/YPR173C
7034	vacuolar transport	33 out of 156 genes, 21.2%	128 out of 7167 background genes, 1.8%	1.88e-24	0	0	VPS8/YAL002W:ARL1/YBR164C:STP22/YCL008C:VPS54/YDR027C:PEP7/YDR323C:GGA1/YDR358W:VPS52/YDR484W:VPS3/YDR495C:MON1/YGL124C:VAM7/YGL212W:GGA2/YHR108W:VPS53/YJL029C:DID4/YKL002W:VPS24/YKL041W:APL2/YKL135C:VPS1/YKR001C:VPS51/YKR020W:PEP3/YLR148W:VPS33/YLR396C:VPS36/YLR417W:VPS9/YML097C:VPS20/YMR077C:PEP5/YMR231W:MON2/YNL297C:VPS27/YNR006W:TLG2/YOL018C:PEP12/YOR036W:VPS21/YOR089C:VAM3/YOR106W:VPS16/YPL0…
51641	cellular localization	66 out of 156 genes, 42.3%	748 out of 7167 background genes, 10.4%	7.59e-23	0	0	VPS8/YAL002W:SHP1/YBL058W:ARL1/YBR164C:RER1/YCL001W:STP22/YCL008C:RVS161/YCR009C:CDC50/YCR094W:PTC1/YDL006W:ARF1/YDL192W:VPS54/YDR027C:RGP1/YDR137W:PEP7/YDR323C:GGA1/YDR358W:RVS167/YDR388W:NHX1/YDR456W:VPS52/YDR484W:VPS3/YDR495C:GET2/YER083C:GLO3/YER122C:LSB3/YFR024C-A:GET1/YGL020C:MON1/YGL124C:VAM7/YGL212W:GOS1/YHL031C:VPS29/YHR012W:GGA2/YHR108W:IST3/YIR005W:SYS1/YJL004C:VPS53/YJL029C:SCP160/YJL…
46907	intracellular transport	57 out of 156 genes, 36.5%	595 out of 7167 background genes, 8.3%	9.74e-21	0	0	VPS8/YAL002W:ARL1/YBR164C:RER1/YCL001W:STP22/YCL008C:CDC50/YCR094W:ARF1/YDL192W:VPS54/YDR027C:RGP1/YDR137W:PEP7/YDR323C:GGA1/YDR358W:NHX1/YDR456W:VPS52/YDR484W:VPS3/YDR495C:GET2/YER083C:GLO3/YER122C:GET1/YGL020C:MON1/YGL124C:VAM7/YGL212W:GOS1/YHL031C:VPS29/YHR012W:GGA2/YHR108W:IST3/YIR005W:SYS1/YJL004C:VPS53/YJL029C:DID4/YKL002W:VPS24/YKL041W:APL2/YKL135C:VPS1/YKR001C:VPS51/YKR020W:NUP133/YKR082W…
51649	establishment of localization in cell	58 out of 156 genes, 37.2%	647 out of 7167 background genes, 9.0%	1.04e-19	0	0	VPS8/YAL002W:SHP1/YBL058W:ARL1/YBR164C:RER1/YCL001W:STP22/YCL008C:CDC50/YCR094W:ARF1/YDL192W:VPS54/YDR027C:RGP1/YDR137W:PEP7/YDR323C:GGA1/YDR358W:NHX1/YDR456W:VPS52/YDR484W:VPS3/YDR495C:GET2/YER083C:GLO3/YER122C:GET1/YGL020C:MON1/YGL124C:VAM7/YGL212W:GOS1/YHL031C:VPS29/YHR012W:GGA2/YHR108W:IST3/YIR005W:SYS1/YJL004C:VPS53/YJL029C:DID4/YKL002W:VPS24/YKL041W:APL2/YKL135C:VPS1/YKR001C:VPS51/YKR020W:N…
51179	localization	74 out of 156 genes, 47.4%	1171 out of 7167 background genes, 16.3%	2.63e-17	0	0	VPS8/YAL002W:SHP1/YBL058W:ARL1/YBR164C:RER1/YCL001W:STP22/YCL008C:RVS161/YCR009C:CDC50/YCR094W:PTC1/YDL006W:ARF1/YDL192W:SNF3/YDL194W:VPS54/YDR027C:VPS41/YDR080W:RGP1/YDR137W:PMP3/YDR276C:PEP7/YDR323C:GGA1/YDR358W:RVS167/YDR388W:NHX1/YDR456W:VPS52/YDR484W:VPS3/YDR495C:GET2/YER083C:GLO3/YER122C:LSB3/YFR024C-A:GET1/YGL020C:RAD6/YGL058W:GUP1/YGL084C:MON1/YGL124C:VAM7/YGL212W:GOS1/YHL031C:VPS29/YHR01…
9987	cellular process	149 out of 156 genes, 95.5%	4858 out of 7167 background genes, 67.8%	3.25e-15	0	0	VPS8/YAL002W:SHP1/YBL058W:ROX3/YBL093C:SLM4/YBR077C:ARL1/YBR164C:RPL21A/YBR191W:BEM1/YBR200W:ROT2/YBR229C:RER1/YCL001W:STP22/YCL008C:SAT4/YCR008W:RVS161/YCR009C:PER1/YCR044C:TUP1/YCR084C:CDC50/YCR094W:PTC1/YDL006W:SIT4/YDL047W:RPL31A/YDL075W:RAM1/YDL090C:RPP1B/YDL130W:DHH1/YDL160C:ARF1/YDL192W:SNF3/YDL194W:KCS1/YDR017C:VPS54/YDR027C:REG1/YDR028C:VPS41/YDR080W:RGP1/YDR137W:YDR161W:NBP2/YDR162C:ARG…
48193	Golgi vesicle transport	29 out of 156 genes, 18.6%	179 out of 7167 background genes, 2.5%	3.68e-15	0	0	ARL1/YBR164C:RER1/YCL001W:ARF1/YDL192W:VPS54/YDR027C:PEP7/YDR323C:GGA1/YDR358W:VPS52/YDR484W:GET2/YER083C:GLO3/YER122C:GET1/YGL020C:VAM7/YGL212W:GOS1/YHL031C:GGA2/YHR108W:SYS1/YJL004C:VPS53/YJL029C:APL2/YKL135C:PEP3/YLR148W:SEC22/YLR268W:CHS5/YLR330W:VPS33/YLR396C:PEP5/YMR231W:COG6/YNL041C:COG5/YNL051W:MON2/YNL297C:TLG2/YOL018C:PEP12/YOR036W:VAM3/YOR106W:SNX3/YOR357C:VPS16/YPL045W
6892	post-Golgi vesicle-mediated transport	20 out of 156 genes, 12.8%	70 out of 7167 background genes, 1.0%	5.94e-15	0	0	ARL1/YBR164C:ARF1/YDL192W:VPS54/YDR027C:PEP7/YDR323C:GGA1/YDR358W:VPS52/YDR484W:VAM7/YGL212W:GGA2/YHR108W:SYS1/YJL004C:VPS53/YJL029C:APL2/YKL135C:PEP3/YLR148W:CHS5/YLR330W:VPS33/YLR396C:PEP5/YMR231W:MON2/YNL297C:TLG2/YOL018C:PEP12/YOR036W:VAM3/YOR106W:VPS16/YPL045W
51234	establishment of localization	66 out of 156 genes, 42.3%	1064 out of 7167 background genes, 14.8%	2.65e-14	0	0	VPS8/YAL002W:SHP1/YBL058W:ARL1/YBR164C:RER1/YCL001W:STP22/YCL008C:RVS161/YCR009C:CDC50/YCR094W:ARF1/YDL192W:SNF3/YDL194W:VPS54/YDR027C:VPS41/YDR080W:RGP1/YDR137W:PMP3/YDR276C:PEP7/YDR323C:GGA1/YDR358W:RVS167/YDR388W:NHX1/YDR456W:VPS52/YDR484W:VPS3/YDR495C:GET2/YER083C:GLO3/YER122C:GET1/YGL020C:RAD6/YGL058W:GUP1/YGL084C:MON1/YGL124C:VAM7/YGL212W:GOS1/YHL031C:VPS29/YHR012W:GGA2/YHR108W:IST3/YIR005W…
6810	transport	65 out of 156 genes, 41.7%	1037 out of 7167 background genes, 14.5%	3.09e-14	0	0	VPS8/YAL002W:ARL1/YBR164C:RER1/YCL001W:STP22/YCL008C:RVS161/YCR009C:CDC50/YCR094W:ARF1/YDL192W:SNF3/YDL194W:VPS54/YDR027C:VPS41/YDR080W:RGP1/YDR137W:PMP3/YDR276C:PEP7/YDR323C:GGA1/YDR358W:RVS167/YDR388W:NHX1/YDR456W:VPS52/YDR484W:VPS3/YDR495C:GET2/YER083C:GLO3/YER122C:GET1/YGL020C:RAD6/YGL058W:GUP1/YGL084C:MON1/YGL124C:VAM7/YGL212W:GOS1/YHL031C:VPS29/YHR012W:GGA2/YHR108W:IST3/YIR005W:SYS1/YJL004C…
45324	late endosome to vacuole transport	14 out of 156 genes, 9.0%	35 out of 7167 background genes, 0.5%	2.6e-12	0	0	VPS8/YAL002W:STP22/YCL008C:GGA1/YDR358W:GGA2/YHR108W:DID4/YKL002W:VPS24/YKL041W:PEP3/YLR148W:VPS20/YMR077C:PEP5/YMR231W:VPS27/YNR006W:VPS16/YPL045W:BRO1/YPL084W:VPS30/YPL120W:VPS4/YPR173C
16050	vesicle organization	18 out of 156 genes, 11.5%	75 out of 7167 background genes, 1.0%	8.26e-12	0	0	VPS41/YDR080W:PEP7/YDR323C:GLO3/YER122C:VAM7/YGL212W:GOS1/YHL031C:SYS1/YJL004C:DID4/YKL002W:VPS24/YKL041W:VPS51/YKR020W:PEP3/YLR148W:SEC22/YLR268W:VPS33/YLR396C:VPS20/YMR077C:PEP5/YMR231W:TLG2/YOL018C:VAM3/YOR106W:VPS16/YPL045W:VPS4/YPR173C
6623	protein targeting to vacuole	18 out of 156 genes, 11.5%	75 out of 7167 background genes, 1.0%	8.26e-12	0	0	ARL1/YBR164C:STP22/YCL008C:GGA1/YDR358W:VPS3/YDR495C:MON1/YGL124C:GGA2/YHR108W:VPS1/YKR001C:VPS51/YKR020W:VPS33/YLR396C:VPS36/YLR417W:VPS9/YML097C:MON2/YNL297C:VPS27/YNR006W:TLG2/YOL018C:VPS21/YOR089C:VPS16/YPL045W:BRO1/YPL084W:VPS30/YPL120W
8104	protein localization	36 out of 156 genes, 23.1%	389 out of 7167 background genes, 5.4%	2.49e-11	0	0	SHP1/YBL058W:ARL1/YBR164C:RER1/YCL001W:STP22/YCL008C:CDC50/YCR094W:VPS41/YDR080W:GGA1/YDR358W:VPS3/YDR495C:GET2/YER083C:GET1/YGL020C:MON1/YGL124C:GGA2/YHR108W:SYS1/YJL004C:DID4/YKL002W:VPS1/YKR001C:VPS51/YKR020W:NUP133/YKR082W:RIC1/YLR039C:YPT6/YLR262C:VPS33/YLR396C:VPS36/YLR417W:VPS9/YML097C:URE2/YNL229C:MON2/YNL297C:VPS27/YNR006W:PHO80/YOL001W:TLG2/YOL018C:RTG1/YOL067C:VPS21/YOR089C:SNX3/YOR357…
6896	Golgi to vacuole transport	12 out of 156 genes, 7.7%	26 out of 7167 background genes, 0.4%	3.07e-11	0	0	VPS54/YDR027C:PEP7/YDR323C:GGA1/YDR358W:VPS52/YDR484W:VAM7/YGL212W:GGA2/YHR108W:VPS53/YJL029C:APL2/YKL135C:VPS33/YLR396C:TLG2/YOL018C:PEP12/YOR036W:VAM3/YOR106W
33036	macromolecule localization	40 out of 156 genes, 25.6%	504 out of 7167 background genes, 7.0%	1.24e-10	0	0	SHP1/YBL058W:ARL1/YBR164C:RER1/YCL001W:STP22/YCL008C:CDC50/YCR094W:VPS41/YDR080W:GGA1/YDR358W:VPS3/YDR495C:GET2/YER083C:GET1/YGL020C:MON1/YGL124C:GGA2/YHR108W:IST3/YIR005W:SYS1/YJL004C:SCP160/YJL080C:DID4/YKL002W:VPS1/YKR001C:VPS51/YKR020W:NUP133/YKR082W:RIC1/YLR039C:ARV1/YLR242C:YPT6/YLR262C:VPS33/YLR396C:VPS36/YLR417W:VPS9/YML097C:THO2/YNL139C:URE2/YNL229C:MON2/YNL297C:VPS27/YNR006W:PHO80/YOL00…
70727	cellular macromolecule localization	32 out of 156 genes, 20.5%	345 out of 7167 background genes, 4.8%	7.84e-10	0	0	ARL1/YBR164C:RER1/YCL001W:STP22/YCL008C:CDC50/YCR094W:GGA1/YDR358W:VPS3/YDR495C:GET2/YER083C:GET1/YGL020C:MON1/YGL124C:GGA2/YHR108W:SYS1/YJL004C:SCP160/YJL080C:DID4/YKL002W:VPS1/YKR001C:VPS51/YKR020W:NUP133/YKR082W:RIC1/YLR039C:YPT6/YLR262C:VPS33/YLR396C:VPS36/YLR417W:VPS9/YML097C:URE2/YNL229C:MON2/YNL297C:VPS27/YNR006W:TLG2/YOL018C:VPS21/YOR089C:VPS16/YPL045W:BRO1/YPL084W:VPS30/YPL120W:KAP120/YP…
34613	cellular protein localization	31 out of 156 genes, 19.9%	329 out of 7167 background genes, 4.6%	1.22e-09	0	0	ARL1/YBR164C:RER1/YCL001W:STP22/YCL008C:CDC50/YCR094W:GGA1/YDR358W:VPS3/YDR495C:GET2/YER083C:GET1/YGL020C:MON1/YGL124C:GGA2/YHR108W:SYS1/YJL004C:DID4/YKL002W:VPS1/YKR001C:VPS51/YKR020W:NUP133/YKR082W:RIC1/YLR039C:YPT6/YLR262C:VPS33/YLR396C:VPS36/YLR417W:VPS9/YML097C:URE2/YNL229C:MON2/YNL297C:VPS27/YNR006W:TLG2/YOL018C:VPS21/YOR089C:VPS16/YPL045W:BRO1/YPL084W:VPS30/YPL120W:KAP120/YPL125W:PLC1/YPL2…
42147	retrograde transport, endosome to Golgi	10 out of 156 genes, 6.4%	21 out of 7167 background genes, 0.3%	2.87e-09	0	0	VPS54/YDR027C:RGP1/YDR137W:VPS52/YDR484W:VPS29/YHR012W:VPS53/YJL029C:VPS51/YKR020W:RIC1/YLR039C:YPT6/YLR262C:SNX3/YOR357C:VPS30/YPL120W
16044	cellular membrane organization	27 out of 156 genes, 17.3%	279 out of 7167 background genes, 3.9%	2.14e-08	0	0	SLM4/YBR077C:RVS161/YCR009C:CDC50/YCR094W:VPS41/YDR080W:PEP7/YDR323C:RVS167/YDR388W:GET2/YER083C:GLO3/YER122C:GET1/YGL020C:VAM7/YGL212W:GTR2/YGR163W:GOS1/YHL031C:DID4/YKL002W:VPS24/YKL041W:PEP3/YLR148W:SEC22/YLR268W:VPS33/YLR396C:VPS20/YMR077C:PEP5/YMR231W:MON2/YNL297C:TLG2/YOL018C:SLG1/YOR008C:VPS21/YOR089C:VAM3/YOR106W:VPS16/YPL045W:VPS30/YPL120W:VPS4/YPR173C
61024	membrane organization	27 out of 156 genes, 17.3%	279 out of 7167 background genes, 3.9%	2.14e-08	0	0	SLM4/YBR077C:RVS161/YCR009C:CDC50/YCR094W:VPS41/YDR080W:PEP7/YDR323C:RVS167/YDR388W:GET2/YER083C:GLO3/YER122C:GET1/YGL020C:VAM7/YGL212W:GTR2/YGR163W:GOS1/YHL031C:DID4/YKL002W:VPS24/YKL041W:PEP3/YLR148W:SEC22/YLR268W:VPS33/YLR396C:VPS20/YMR077C:PEP5/YMR231W:MON2/YNL297C:TLG2/YOL018C:SLG1/YOR008C:VPS21/YOR089C:VAM3/YOR106W:VPS16/YPL045W:VPS30/YPL120W:VPS4/YPR173C
6895	Golgi to endosome transport	8 out of 156 genes, 5.1%	14 out of 7167 background genes, 0.2%	6.34e-08	0	0	PEP7/YDR323C:GGA1/YDR358W:GGA2/YHR108W:SYS1/YJL004C:PEP3/YLR148W:PEP5/YMR231W:MON2/YNL297C:VPS16/YPL045W
65007	biological regulation	59 out of 156 genes, 37.8%	1214 out of 7167 background genes, 16.9%	1.31e-07	0	0	SHP1/YBL058W:SLM4/YBR077C:RER1/YCL001W:SAT4/YCR008W:PER1/YCR044C:TUP1/YCR084C:PTC1/YDL006W:SIT4/YDL047W:RPL31A/YDL075W:SNF3/YDL194W:REG1/YDR028C:VPS41/YDR080W:NBP2/YDR162C:ARG82/YDR173C:HMO1/YDR174W:PMP3/YDR276C:XRS2/YDR369C:EFT2/YDR385W:NHX1/YDR456W:VPS3/YDR495C:GET1/YGL020C:RAD6/YGL058W:GTR2/YGR163W:SMI1/YGR229C:ZUO1/YGR285C:SRB2/YHR041C:SSZ1/YHR064C:SCP160/YJL080C:TRK1/YJL129C:HAL5/YJL165C:GEF…
15031	protein transport	26 out of 156 genes, 16.7%	288 out of 7167 background genes, 4.0%	2.42e-07	0	0	ARL1/YBR164C:STP22/YCL008C:CDC50/YCR094W:VPS41/YDR080W:GGA1/YDR358W:VPS3/YDR495C:MON1/YGL124C:GGA2/YHR108W:SYS1/YJL004C:VPS1/YKR001C:VPS51/YKR020W:NUP133/YKR082W:RIC1/YLR039C:YPT6/YLR262C:VPS33/YLR396C:VPS36/YLR417W:VPS9/YML097C:URE2/YNL229C:MON2/YNL297C:VPS27/YNR006W:TLG2/YOL018C:VPS21/YOR089C:VPS16/YPL045W:BRO1/YPL084W:VPS30/YPL120W:KAP120/YPL125W
6886	intracellular protein transport	25 out of 156 genes, 16.0%	273 out of 7167 background genes, 3.8%	4.05e-07	0	0	ARL1/YBR164C:STP22/YCL008C:CDC50/YCR094W:GGA1/YDR358W:VPS3/YDR495C:MON1/YGL124C:GGA2/YHR108W:SYS1/YJL004C:VPS1/YKR001C:VPS51/YKR020W:NUP133/YKR082W:RIC1/YLR039C:YPT6/YLR262C:VPS33/YLR396C:VPS36/YLR417W:VPS9/YML097C:URE2/YNL229C:MON2/YNL297C:VPS27/YNR006W:TLG2/YOL018C:VPS21/YOR089C:VPS16/YPL045W:BRO1/YPL084W:VPS30/YPL120W:KAP120/YPL125W
45184	establishment of protein localization	26 out of 156 genes, 16.7%	298 out of 7167 background genes, 4.2%	5.1e-07	0	0	ARL1/YBR164C:STP22/YCL008C:CDC50/YCR094W:VPS41/YDR080W:GGA1/YDR358W:VPS3/YDR495C:MON1/YGL124C:GGA2/YHR108W:SYS1/YJL004C:VPS1/YKR001C:VPS51/YKR020W:NUP133/YKR082W:RIC1/YLR039C:YPT6/YLR262C:VPS33/YLR396C:VPS36/YLR417W:VPS9/YML097C:URE2/YNL229C:MON2/YNL297C:VPS27/YNR006W:TLG2/YOL018C:VPS21/YOR089C:VPS16/YPL045W:BRO1/YPL084W:VPS30/YPL120W:KAP120/YPL125W
6906	vesicle fusion	11 out of 156 genes, 7.1%	43 out of 7167 background genes, 0.6%	6.45e-07	0	0	VPS41/YDR080W:PEP7/YDR323C:VAM7/YGL212W:GOS1/YHL031C:PEP3/YLR148W:SEC22/YLR268W:VPS33/YLR396C:PEP5/YMR231W:TLG2/YOL018C:VAM3/YOR106W:VPS16/YPL045W
16043	cellular component organization	69 out of 156 genes, 44.2%	1641 out of 7167 background genes, 22.9%	1.16e-06	0	0	SHP1/YBL058W:SLM4/YBR077C:BEM1/YBR200W:RVS161/YCR009C:TUP1/YCR084C:CDC50/YCR094W:PTC1/YDL006W:SIT4/YDL047W:DHH1/YDL160C:VPS54/YDR027C:VPS41/YDR080W:HMO1/YDR174W:REF2/YDR195W:SWA2/YDR320C:PEP7/YDR323C:EAF1/YDR359C:CDC40/YDR364C:XRS2/YDR369C:RVS167/YDR388W:VPS3/YDR495C:GET2/YER083C:GLO3/YER122C:GET1/YGL020C:RAD6/YGL058W:RPB9/YGL070C:VAM7/YGL212W:TIF4631/YGR162W:GTR2/YGR163W:GOS1/YHL031C:IST3/YIR005…
65008	regulation of biological quality	29 out of 156 genes, 18.6%	390 out of 7167 background genes, 5.4%	2.07e-06	0	0	SHP1/YBL058W:RER1/YCL001W:SAT4/YCR008W:PER1/YCR044C:RPL31A/YDL075W:ARG82/YDR173C:PMP3/YDR276C:XRS2/YDR369C:NHX1/YDR456W:VPS3/YDR495C:GET1/YGL020C:ZUO1/YGR285C:SSZ1/YHR064C:TRK1/YJL129C:HAL5/YJL165C:GEF1/YJR040W:DID4/YKL002W:VPH2/YKL119C:VPS1/YKR001C:VPS51/YKR020W:SFP1/YLR403W:VPS36/YLR417W:CTK3/YML112W:NCS2/YNL119W:URE2/YNL229C:RAD50/YNL250W:VPS27/YNR006W:PHO80/YOL001W:VPS4/YPR173C
43162	ubiquitin-dependent protein catabolic process via the multivesicular body sorting pathway	8 out of 156 genes, 5.1%	20 out of 7167 background genes, 0.3%	2.38e-06	0	0	STP22/YCL008C:GGA1/YDR358W:GGA2/YHR108W:DID4/YKL002W:VPS24/YKL041W:VPS36/YLR417W:VPS20/YMR077C:BRO1/YPL084W
7033	vacuole organization	12 out of 156 genes, 7.7%	62 out of 7167 background genes, 0.9%	3.5e-06	0	0	VPS41/YDR080W:PEP7/YDR323C:VPS3/YDR495C:VAM7/YGL212W:PEP3/YLR148W:VPS33/YLR396C:VPS9/YML097C:PEP5/YMR231W:PEP12/YOR036W:VPS21/YOR089C:VAM3/YOR106W:VPS16/YPL045W
44248	cellular catabolic process	33 out of 156 genes, 21.2%	529 out of 7167 background genes, 7.4%	1.22e-05	0	0	SHP1/YBL058W:SLM4/YBR077C:STP22/YCL008C:DHH1/YDL160C:ARF1/YDL192W:REG1/YDR028C:VPS41/YDR080W:YDR161W:GGA1/YDR358W:RAD6/YGL058W:MON1/YGL124C:VAM7/YGL212W:GTR2/YGR163W:GGA2/YHR108W:POL32/YJR043C:GRR1/YJR090C:DID4/YKL002W:VPS24/YKL041W:IRS4/YKR019C:VPS33/YLR396C:VPS36/YLR417W:UBX4/YMR067C:VPS20/YMR077C:STO1/YMR125W:RAD50/YNL250W:PHO80/YOL001W:ADH1/YOL086C:SLG1/YOR008C:VAM3/YOR106W:BRO1/YPL084W:VPS30…
6605	protein targeting	21 out of 156 genes, 13.5%	251 out of 7167 background genes, 3.5%	5.2e-05	0	0	ARL1/YBR164C:STP22/YCL008C:GGA1/YDR358W:VPS3/YDR495C:MON1/YGL124C:GGA2/YHR108W:VPS1/YKR001C:VPS51/YKR020W:NUP133/YKR082W:VPS33/YLR396C:VPS36/YLR417W:VPS9/YML097C:URE2/YNL229C:MON2/YNL297C:VPS27/YNR006W:TLG2/YOL018C:VPS21/YOR089C:VPS16/YPL045W:BRO1/YPL084W:VPS30/YPL120W:KAP120/YPL125W
48284	organelle fusion	11 out of 156 genes, 7.1%	64 out of 7167 background genes, 0.9%	5.62e-05	0	0	VPS41/YDR080W:PEP7/YDR323C:VAM7/YGL212W:GOS1/YHL031C:PEP3/YLR148W:SEC22/YLR268W:VPS33/YLR396C:PEP5/YMR231W:TLG2/YOL018C:VAM3/YOR106W:VPS16/YPL045W
9056	catabolic process	35 out of 156 genes, 22.4%	624 out of 7167 background genes, 8.7%	6.24e-05	0	0	SHP1/YBL058W:SLM4/YBR077C:STP22/YCL008C:DHH1/YDL160C:ARF1/YDL192W:REG1/YDR028C:VPS41/YDR080W:YDR161W:GGA1/YDR358W:RAD6/YGL058W:GUP1/YGL084C:MON1/YGL124C:VAM7/YGL212W:GTR2/YGR163W:GGA2/YHR108W:POL32/YJR043C:GRR1/YJR090C:DID4/YKL002W:VPS24/YKL041W:IRS4/YKR019C:CHS5/YLR330W:VPS33/YLR396C:VPS36/YLR417W:UBX4/YMR067C:VPS20/YMR077C:STO1/YMR125W:RAD50/YNL250W:PHO80/YOL001W:ADH1/YOL086C:SLG1/YOR008C:VAM3/…
31338	regulation of vesicle fusion	5 out of 156 genes, 3.2%	8 out of 7167 background genes, 0.1%	0.00014	0	0	VPS41/YDR080W:PEP3/YLR148W:VPS33/YLR396C:PEP5/YMR231W:VPS16/YPL045W
35542	regulation of SNARE complex assembly	5 out of 156 genes, 3.2%	8 out of 7167 background genes, 0.1%	0.00014	0	0	VPS41/YDR080W:PEP3/YLR148W:VPS33/YLR396C:PEP5/YMR231W:VPS16/YPL045W
6914	autophagy	12 out of 156 genes, 7.7%	85 out of 7167 background genes, 1.2%	0.00014	0	0	SLM4/YBR077C:ARF1/YDL192W:VPS41/YDR080W:MON1/YGL124C:VAM7/YGL212W:GTR2/YGR163W:IRS4/YKR019C:VPS33/YLR396C:PHO80/YOL001W:SLG1/YOR008C:VAM3/YOR106W:VPS30/YPL120W
35493	SNARE complex assembly	5 out of 156 genes, 3.2%	9 out of 7167 background genes, 0.1%	0.0003	0	0	VPS41/YDR080W:PEP3/YLR148W:VPS33/YLR396C:PEP5/YMR231W:VPS16/YPL045W
32879	regulation of localization	9 out of 156 genes, 5.8%	47 out of 7167 background genes, 0.7%	0.00033	0	0	VPS41/YDR080W:RAD6/YGL058W:PEP3/YLR148W:VPS33/YLR396C:PEP5/YMR231W:URE2/YNL229C:PHO80/YOL001W:SLG1/YOR008C:VPS16/YPL045W
6996	organelle organization	50 out of 156 genes, 32.1%	1167 out of 7167 background genes, 16.3%	0.00037	0	0	SHP1/YBL058W:RVS161/YCR009C:TUP1/YCR084C:PTC1/YDL006W:SIT4/YDL047W:VPS41/YDR080W:HMO1/YDR174W:SWA2/YDR320C:PEP7/YDR323C:EAF1/YDR359C:XRS2/YDR369C:VPS3/YDR495C:GET2/YER083C:GLO3/YER122C:GET1/YGL020C:RAD6/YGL058W:VAM7/YGL212W:GOS1/YHL031C:SYS1/YJL004C:SCP160/YJL080C:ILM1/YJR118C:DID4/YKL002W:VPS24/YKL041W:VPS1/YKR001C:VPS51/YKR020W:DBP7/YKR024C:NUP133/YKR082W:PEP3/YLR148W:BUR2/YLR226W:SEC22/YLR268W…
61025	membrane fusion	11 out of 156 genes, 7.1%	77 out of 7167 background genes, 1.1%	0.0004	0	0	VPS41/YDR080W:PEP7/YDR323C:VAM7/YGL212W:GOS1/YHL031C:PEP3/YLR148W:SEC22/YLR268W:VPS33/YLR396C:PEP5/YMR231W:TLG2/YOL018C:VAM3/YOR106W:VPS16/YPL045W
6944	cellular membrane fusion	11 out of 156 genes, 7.1%	77 out of 7167 background genes, 1.1%	0.0004	0	0	VPS41/YDR080W:PEP7/YDR323C:VAM7/YGL212W:GOS1/YHL031C:PEP3/YLR148W:SEC22/YLR268W:VPS33/YLR396C:PEP5/YMR231W:TLG2/YOL018C:VAM3/YOR106W:VPS16/YPL045W
32507	maintenance of protein location in cell	8 out of 156 genes, 5.1%	36 out of 7167 background genes, 0.5%	0.00043	0	0	SHP1/YBL058W:RER1/YCL001W:DID4/YKL002W:VPS1/YKR001C:VPS36/YLR417W:URE2/YNL229C:VPS27/YNR006W:VPS4/YPR173C
70676	intralumenal vesicle formation	4 out of 156 genes, 2.6%	5 out of 7167 background genes, 0.1%	0.00059	0	0	DID4/YKL002W:VPS24/YKL041W:VPS20/YMR077C:VPS4/YPR173C
45185	maintenance of protein location	8 out of 156 genes, 5.1%	38 out of 7167 background genes, 0.5%	0.00066	0	0	SHP1/YBL058W:RER1/YCL001W:DID4/YKL002W:VPS1/YKR001C:VPS36/YLR417W:URE2/YNL229C:VPS27/YNR006W:VPS4/YPR173C
48308	organelle inheritance	9 out of 156 genes, 5.8%	52 out of 7167 background genes, 0.7%	0.00081	0	0	PTC1/YDL006W:SWA2/YDR320C:PEP7/YDR323C:VPS3/YDR495C:VPS9/YML097C:MDM20/YOL076W:PEP12/YOR036W:VPS21/YOR089C:NAT3/YPR131C
51651	maintenance of location in cell	8 out of 156 genes, 5.1%	39 out of 7167 background genes, 0.5%	0.00082	0	0	SHP1/YBL058W:RER1/YCL001W:DID4/YKL002W:VPS1/YKR001C:VPS36/YLR417W:URE2/YNL229C:VPS27/YNR006W:VPS4/YPR173C
51049	regulation of transport	8 out of 156 genes, 5.1%	40 out of 7167 background genes, 0.6%	0.001	0	0	VPS41/YDR080W:RAD6/YGL058W:PEP3/YLR148W:VPS33/YLR396C:PEP5/YMR231W:URE2/YNL229C:SLG1/YOR008C:VPS16/YPL045W
45053	protein retention in Golgi apparatus	5 out of 156 genes, 3.2%	11 out of 7167 background genes, 0.2%	0.00107	0	0	DID4/YKL002W:VPS1/YKR001C:VPS36/YLR417W:VPS27/YNR006W:VPS4/YPR173C
48278	vesicle docking	6 out of 156 genes, 3.8%	19 out of 7167 background genes, 0.3%	0.00116	0	0	PEP7/YDR323C:MON1/YGL124C:PEP3/YLR148W:VPS33/YLR396C:PEP5/YMR231W:VAM3/YOR106W
22406	membrane docking	6 out of 156 genes, 3.8%	20 out of 7167 background genes, 0.3%	0.00163	0	0	PEP7/YDR323C:MON1/YGL124C:PEP3/YLR148W:VPS33/YLR396C:PEP5/YMR231W:VAM3/YOR106W
34067	protein localization in Golgi apparatus	5 out of 156 genes, 3.2%	12 out of 7167 background genes, 0.2%	0.0018	0	0	DID4/YKL002W:VPS1/YKR001C:VPS36/YLR417W:VPS27/YNR006W:VPS4/YPR173C
51235	maintenance of location	8 out of 156 genes, 5.1%	44 out of 7167 background genes, 0.6%	0.00215	0	0	SHP1/YBL058W:RER1/YCL001W:DID4/YKL002W:VPS1/YKR001C:VPS36/YLR417W:URE2/YNL229C:VPS27/YNR006W:VPS4/YPR173C
10324	membrane invagination	13 out of 156 genes, 8.3%	131 out of 7167 background genes, 1.8%	0.00265	0	0	SLM4/YBR077C:RVS161/YCR009C:CDC50/YCR094W:VPS41/YDR080W:RVS167/YDR388W:VAM7/YGL212W:GTR2/YGR163W:VPS33/YLR396C:MON2/YNL297C:SLG1/YOR008C:VPS21/YOR089C:VAM3/YOR106W:VPS30/YPL120W
32889	regulation of vacuole fusion, non-autophagic	5 out of 156 genes, 3.2%	13 out of 7167 background genes, 0.2%	0.00287	0	0	VPS41/YDR080W:PEP3/YLR148W:VPS33/YLR396C:PEP5/YMR231W:VPS16/YPL045W
44088	regulation of vacuole organization	5 out of 156 genes, 3.2%	13 out of 7167 background genes, 0.2%	0.00287	0	0	VPS41/YDR080W:PEP3/YLR148W:VPS33/YLR396C:PEP5/YMR231W:VPS16/YPL045W
50896	response to stimulus	36 out of 156 genes, 23.1%	768 out of 7167 background genes, 10.7%	0.00308	0	0	BEM1/YBR200W:RVS161/YCR009C:PTC1/YDL006W:SIT4/YDL047W:DHH1/YDL160C:ARF1/YDL192W:SNF3/YDL194W:NBP2/YDR162C:HMO1/YDR174W:EAF1/YDR359C:XRS2/YDR369C:GET1/YGL020C:RAD6/YGL058W:RPB9/YGL070C:SRB2/YHR041C:IMP2'/YIL154C:SCP160/YJL080C:POL32/YJR043C:GRR1/YJR090C:IRS4/YKR019C:SIS2/YKR072C:BUR2/YLR226W:BDF1/YLR399C:VPS36/YLR417W:THO2/YNL139C:URE2/YNL229C:VPS75/YNL246W:RAD50/YNL250W:PHO80/YOL001W:SIN3/YOL004W…
9057	macromolecule catabolic process	21 out of 156 genes, 13.5%	324 out of 7167 background genes, 4.5%	0.00347	0	0	SHP1/YBL058W:STP22/YCL008C:DHH1/YDL160C:REG1/YDR028C:YDR161W:GGA1/YDR358W:RAD6/YGL058W:GGA2/YHR108W:POL32/YJR043C:GRR1/YJR090C:DID4/YKL002W:VPS24/YKL041W:CHS5/YLR330W:VPS36/YLR417W:UBX4/YMR067C:VPS20/YMR077C:STO1/YMR125W:RAD50/YNL250W:BRO1/YPL084W:VPS30/YPL120W:NOT5/YPR072W
44265	cellular macromolecule catabolic process	20 out of 156 genes, 12.8%	302 out of 7167 background genes, 4.2%	0.00428	0	0	SHP1/YBL058W:STP22/YCL008C:DHH1/YDL160C:REG1/YDR028C:YDR161W:GGA1/YDR358W:RAD6/YGL058W:GGA2/YHR108W:POL32/YJR043C:GRR1/YJR090C:DID4/YKL002W:VPS24/YKL041W:VPS36/YLR417W:UBX4/YMR067C:VPS20/YMR077C:STO1/YMR125W:RAD50/YNL250W:BRO1/YPL084W:VPS30/YPL120W:NOT5/YPR072W
60627	regulation of vesicle-mediated transport	6 out of 156 genes, 3.8%	24 out of 7167 background genes, 0.3%	0.00526	0	0	VPS41/YDR080W:PEP3/YLR148W:VPS33/YLR396C:PEP5/YMR231W:SLG1/YOR008C:VPS16/YPL045W
44257	cellular protein catabolic process	15 out of 156 genes, 9.6%	186 out of 7167 background genes, 2.6%	0.00635	0	0	SHP1/YBL058W:STP22/YCL008C:REG1/YDR028C:YDR161W:GGA1/YDR358W:RAD6/YGL058W:GGA2/YHR108W:GRR1/YJR090C:DID4/YKL002W:VPS24/YKL041W:VPS36/YLR417W:UBX4/YMR067C:VPS20/YMR077C:BRO1/YPL084W:VPS30/YPL120W
19941	modification-dependent protein catabolic process	14 out of 156 genes, 9.0%	168 out of 7167 background genes, 2.3%	0.0087	0	0	SHP1/YBL058W:STP22/YCL008C:YDR161W:GGA1/YDR358W:RAD6/YGL058W:GGA2/YHR108W:GRR1/YJR090C:DID4/YKL002W:VPS24/YKL041W:VPS36/YLR417W:UBX4/YMR067C:VPS20/YMR077C:BRO1/YPL084W:VPS30/YPL120W
6511	ubiquitin-dependent protein catabolic process	14 out of 156 genes, 9.0%	168 out of 7167 background genes, 2.3%	0.0087	0	0	SHP1/YBL058W:STP22/YCL008C:YDR161W:GGA1/YDR358W:RAD6/YGL058W:GGA2/YHR108W:GRR1/YJR090C:DID4/YKL002W:VPS24/YKL041W:VPS36/YLR417W:UBX4/YMR067C:VPS20/YMR077C:BRO1/YPL084W:VPS30/YPL120W

## Sheet: Function GO Terms
Tables S2B: Function GO Terms for Complete Set of 156 Genes
GO Term Analysis Performed August 2010 on yeastgenome.org using the method described in Boyle et al., Bioinformatics 20, 3710
					False Disc	Expected FP
GOID	GO_term	Cluster frequency	Background frequency	P-value	Rate	False Positives	Gene(s) annotated to the term
5515	protein binding	43 out of 156 genes, 27.6%	618 out of 7167 background genes, 8.6%	2.58e-10	0	0	BEM1/YBR200W:STP22/YCL008C:RVS161/YCR009C:DHH1/YDL160C:ARG82/YDR173C:SWA2/YDR320C:GGA1/YDR358W:XRS2/YDR369C:RVS167/YDR388W:VPS52/YDR484W:ERG28/YER044C:GET2/YER083C:GET1/YGL020C:VAM7/YGL212W:ZUO1/YGR285C:GOS1/YHL031C:SSZ1/YHR064C:GGA2/YHR108W:IMP2'/YIL154C:VPS53/YJL029C:SCP160/YJL080C:GRR1/YJR090C:DID4/YKL002W:VPS24/YKL041W:APL2/YKL135C:VPS51/YKR020W:PEP3/YLR148W:SEC22/YLR268W:BDF1/YLR399C:VPS36/Y…
35091	phosphoinositide binding	12 out of 156 genes, 7.7%	58 out of 7167 background genes, 0.8%	3.36e-07	0	0	SLM4/YBR077C:BEM1/YBR200W:VPS41/YDR080W:PEP7/YDR323C:FAB1/YFR019W:VAM7/YGL212W:PEP3/YLR148W:VPS33/YLR396C:PEP5/YMR231W:VPS27/YNR006W:SNX3/YOR357C:VPS16/YPL045W
5543	phospholipid binding	12 out of 156 genes, 7.7%	68 out of 7167 background genes, 0.9%	2.27e-06	0	0	SLM4/YBR077C:BEM1/YBR200W:VPS41/YDR080W:PEP7/YDR323C:FAB1/YFR019W:VAM7/YGL212W:PEP3/YLR148W:VPS33/YLR396C:PEP5/YMR231W:VPS27/YNR006W:SNX3/YOR357C:VPS16/YPL045W
8289	lipid binding	12 out of 156 genes, 7.7%	74 out of 7167 background genes, 1.0%	6.13e-06	0	0	SLM4/YBR077C:BEM1/YBR200W:VPS41/YDR080W:PEP7/YDR323C:FAB1/YFR019W:VAM7/YGL212W:PEP3/YLR148W:VPS33/YLR396C:PEP5/YMR231W:VPS27/YNR006W:SNX3/YOR357C:VPS16/YPL045W
43130	ubiquitin binding	7 out of 156 genes, 4.5%	26 out of 7167 background genes, 0.4%	0.00011	0	0	STP22/YCL008C:SWA2/YDR320C:GGA1/YDR358W:GGA2/YHR108W:VPS36/YLR417W:VPS9/YML097C:VPS27/YNR006W
32182	small conjugating protein binding	7 out of 156 genes, 4.5%	29 out of 7167 background genes, 0.4%	0.00026	0	0	STP22/YCL008C:SWA2/YDR320C:GGA1/YDR358W:GGA2/YHR108W:VPS36/YLR417W:VPS9/YML097C:VPS27/YNR006W
5488	binding	64 out of 156 genes, 41.0%	1746 out of 7167 background genes, 24.4%	0.00031	0	0	SLM4/YBR077C:BEM1/YBR200W:STP22/YCL008C:RVS161/YCR009C:DHH1/YDL160C:SNF3/YDL194W:VPS41/YDR080W:ARG82/YDR173C:HMO1/YDR174W:REF2/YDR195W:SWA2/YDR320C:PEP7/YDR323C:GGA1/YDR358W:XRS2/YDR369C:EFT2/YDR385W:RVS167/YDR388W:VPS52/YDR484W:ERG28/YER044C:GET2/YER083C:FAB1/YFR019W:GET1/YGL020C:VAM7/YGL212W:TIF4631/YGR162W:GTR2/YGR163W:ZUO1/YGR285C:GOS1/YHL031C:SSZ1/YHR064C:GGA2/YHR108W:IMP2'/YIL154C:VPS53/YJL…
32266	phosphatidylinositol-3-phosphate binding	6 out of 156 genes, 3.8%	24 out of 7167 background genes, 0.3%	0.00114	0	0	BEM1/YBR200W:PEP7/YDR323C:FAB1/YFR019W:VAM7/YGL212W:VPS27/YNR006W:SNX3/YOR357C
5484	SNAP receptor activity	6 out of 156 genes, 3.8%	24 out of 7167 background genes, 0.3%	0.00114	0	0	VAM7/YGL212W:GOS1/YHL031C:SEC22/YLR268W:TLG2/YOL018C:PEP12/YOR036W:VAM3/YOR106W

## Sheet: Component GO Terms
Tables S2B: Component GO Terms for Complete Set of 156 Genes
GO Term Analysis Performed August 2010 on yeastgenome.org using the method described in Boyle et al., Bioinformatics 20, 3710
					False Disc	Expected
GOID	GO_term	Cluster frequency	Background frequency	P-value	Rate	False Positives	Gene(s) annotated to the term
5768	endosome	27 out of 156 genes, 17.3%	103 out of 7167 background genes, 1.4%	2.65e-20	0	0	VPS8/YAL002W:SLM4/YBR077C:STP22/YCL008C:CDC50/YCR094W:VPS41/YDR080W:PEP7/YDR323C:NHX1/YDR456W:VPS3/YDR495C:FAB1/YFR019W:GTR2/YGR163W:VPS29/YHR012W:GEF1/YJR040W:DID4/YKL002W:VPS24/YKL041W:PEP3/YLR148W:VPS33/YLR396C:VPS36/YLR417W:VPS20/YMR077C:PEP5/YMR231W:MON2/YNL297C:VPS27/YNR006W:TLG2/YOL018C:PEP12/YOR036W:VPS21/YOR089C:SNX3/YOR357C:VPS16/YPL045W:BRO1/YPL084W
44440	endosomal part	16 out of 156 genes, 10.3%	32 out of 7167 background genes, 0.4%	8.62e-17	0	0	VPS8/YAL002W:SLM4/YBR077C:STP22/YCL008C:PEP7/YDR323C:VPS3/YDR495C:FAB1/YFR019W:GTR2/YGR163W:DID4/YKL002W:VPS24/YKL041W:PEP3/YLR148W:VPS33/YLR396C:VPS36/YLR417W:VPS20/YMR077C:PEP5/YMR231W:VPS27/YNR006W:VPS16/YPL045W
5794	Golgi apparatus	30 out of 156 genes, 19.2%	182 out of 7167 background genes, 2.5%	1.64e-16	0	0	ARL1/YBR164C:RER1/YCL001W:CDC50/YCR094W:ARF1/YDL192W:VPS54/YDR027C:RGP1/YDR137W:GGA1/YDR358W:VPS52/YDR484W:ANP1/YEL036C:GLO3/YER122C:GOS1/YHL031C:GGA2/YHR108W:SYS1/YJL004C:VPS53/YJL029C:GEF1/YJR040W:HOC1/YJR075W:APL2/YKL135C:SAC1/YKL212W:VPS51/YKR020W:RIC1/YLR039C:ARV1/YLR242C:YPT6/YLR262C:SEC22/YLR268W:CHS5/YLR330W:VAN1/YML115C:COG6/YNL041C:COG5/YNL051W:MON2/YNL297C:TLG2/YOL018C:PEP12/YOR036W
44431	Golgi apparatus part	25 out of 156 genes, 16.0%	130 out of 7167 background genes, 1.8%	3.71e-15	0	0	RER1/YCL001W:CDC50/YCR094W:ARF1/YDL192W:VPS54/YDR027C:RGP1/YDR137W:GGA1/YDR358W:VPS52/YDR484W:ANP1/YEL036C:GLO3/YER122C:GOS1/YHL031C:GGA2/YHR108W:SYS1/YJL004C:VPS53/YJL029C:GEF1/YJR040W:HOC1/YJR075W:APL2/YKL135C:SAC1/YKL212W:VPS51/YKR020W:RIC1/YLR039C:CHS5/YLR330W:VAN1/YML115C:COG6/YNL041C:COG5/YNL051W:MON2/YNL297C:TLG2/YOL018C
43234	protein complex	73 out of 156 genes, 46.8%	1290 out of 7167 background genes, 18.0%	1.06e-14	0	0	VPS8/YAL002W:ROX3/YBL093C:SLM4/YBR077C:ROT2/YBR229C:STP22/YCL008C:TUP1/YCR084C:RAM1/YDL090C:VPS54/YDR027C:REG1/YDR028C:VPS41/YDR080W:RGP1/YDR137W:REF2/YDR195W:EAF1/YDR359C:XRS2/YDR369C:VPS52/YDR484W:VPS3/YDR495C:YDR532C:ANP1/YEL036C:GET2/YER083C:GLO3/YER122C:FAB1/YFR019W:GET1/YGL020C:RAD6/YGL058W:RPB9/YGL070C:SRB5/YGR104C:TIF4631/YGR162W:GTR2/YGR163W:GOS1/YHL031C:VPS29/YHR012W:SRB2/YHR041C:IST3/Y…
44424	intracellular part	148 out of 156 genes, 94.9%	5115 out of 7167 background genes, 71.4%	8.18e-12	0	0	VPS8/YAL002W:SHP1/YBL058W:ROX3/YBL093C:SLM4/YBR077C:ARL1/YBR164C:RPL21A/YBR191W:BEM1/YBR200W:ROT2/YBR229C:RER1/YCL001W:STP22/YCL008C:RVS161/YCR009C:PER1/YCR044C:TUP1/YCR084C:CDC50/YCR094W:PTC1/YDL006W:SIT4/YDL047W:RPL31A/YDL075W:RAM1/YDL090C:RPP1B/YDL130W:DHH1/YDL160C:ARF1/YDL192W:KCS1/YDR017C:VPS54/YDR027C:REG1/YDR028C:VPS41/YDR080W:RGP1/YDR137W:YDR161W:NBP2/YDR162C:ARG82/YDR173C:HMO1/YDR174W:RE…
5622	intracellular	148 out of 156 genes, 94.9%	5142 out of 7167 background genes, 71.7%	1.62e-11	0	0	VPS8/YAL002W:SHP1/YBL058W:ROX3/YBL093C:SLM4/YBR077C:ARL1/YBR164C:RPL21A/YBR191W:BEM1/YBR200W:ROT2/YBR229C:RER1/YCL001W:STP22/YCL008C:RVS161/YCR009C:PER1/YCR044C:TUP1/YCR084C:CDC50/YCR094W:PTC1/YDL006W:SIT4/YDL047W:RPL31A/YDL075W:RAM1/YDL090C:RPP1B/YDL130W:DHH1/YDL160C:ARF1/YDL192W:KCS1/YDR017C:VPS54/YDR027C:REG1/YDR028C:VPS41/YDR080W:RGP1/YDR137W:YDR161W:NBP2/YDR162C:ARG82/YDR173C:HMO1/YDR174W:RE…
44422	organelle part	98 out of 156 genes, 62.8%	2446 out of 7167 background genes, 34.1%	2.27e-11	0	0	VPS8/YAL002W:ROX3/YBL093C:SLM4/YBR077C:RPL21A/YBR191W:ROT2/YBR229C:RER1/YCL001W:STP22/YCL008C:RVS161/YCR009C:PER1/YCR044C:TUP1/YCR084C:CDC50/YCR094W:RPL31A/YDL075W:RPP1B/YDL130W:ARF1/YDL192W:VPS54/YDR027C:VPS41/YDR080W:RGP1/YDR137W:HMO1/YDR174W:REF2/YDR195W:ADK1/YDR226W:SWA2/YDR320C:PEP7/YDR323C:GGA1/YDR358W:EAF1/YDR359C:CDC40/YDR364C:XRS2/YDR369C:RVS167/YDR388W:VPS52/YDR484W:VPS3/YDR495C:YDR532C…
44446	intracellular organelle part	98 out of 156 genes, 62.8%	2446 out of 7167 background genes, 34.1%	2.27e-11	0	0	VPS8/YAL002W:ROX3/YBL093C:SLM4/YBR077C:RPL21A/YBR191W:ROT2/YBR229C:RER1/YCL001W:STP22/YCL008C:RVS161/YCR009C:PER1/YCR044C:TUP1/YCR084C:CDC50/YCR094W:RPL31A/YDL075W:RPP1B/YDL130W:ARF1/YDL192W:VPS54/YDR027C:VPS41/YDR080W:RGP1/YDR137W:HMO1/YDR174W:REF2/YDR195W:ADK1/YDR226W:SWA2/YDR320C:PEP7/YDR323C:GGA1/YDR358W:EAF1/YDR359C:CDC40/YDR364C:XRS2/YDR369C:RVS167/YDR388W:VPS52/YDR484W:VPS3/YDR495C:YDR532C…
43229	intracellular organelle	131 out of 156 genes, 84.0%	4116 out of 7167 background genes, 57.4%	1.14e-10	0	0	VPS8/YAL002W:SHP1/YBL058W:ROX3/YBL093C:SLM4/YBR077C:ARL1/YBR164C:RPL21A/YBR191W:ROT2/YBR229C:RER1/YCL001W:STP22/YCL008C:RVS161/YCR009C:PER1/YCR044C:TUP1/YCR084C:CDC50/YCR094W:PTC1/YDL006W:SIT4/YDL047W:RPL31A/YDL075W:RPP1B/YDL130W:ARF1/YDL192W:VPS54/YDR027C:VPS41/YDR080W:RGP1/YDR137W:YDR161W:NBP2/YDR162C:ARG82/YDR173C:HMO1/YDR174W:REF2/YDR195W:ADK1/YDR226W:SWA2/YDR320C:PEP7/YDR323C:GGA1/YDR358W:EA…
43226	organelle	131 out of 156 genes, 84.0%	4117 out of 7167 background genes, 57.4%	1.17e-10	0	0	VPS8/YAL002W:SHP1/YBL058W:ROX3/YBL093C:SLM4/YBR077C:ARL1/YBR164C:RPL21A/YBR191W:ROT2/YBR229C:RER1/YCL001W:STP22/YCL008C:RVS161/YCR009C:PER1/YCR044C:TUP1/YCR084C:CDC50/YCR094W:PTC1/YDL006W:SIT4/YDL047W:RPL31A/YDL075W:RPP1B/YDL130W:ARF1/YDL192W:VPS54/YDR027C:VPS41/YDR080W:RGP1/YDR137W:YDR161W:NBP2/YDR162C:ARG82/YDR173C:HMO1/YDR174W:REF2/YDR195W:ADK1/YDR226W:SWA2/YDR320C:PEP7/YDR323C:GGA1/YDR358W:EA…
32991	macromolecular complex	83 out of 156 genes, 53.2%	1938 out of 7167 background genes, 27.0%	4.12e-10	0	0	VPS8/YAL002W:ROX3/YBL093C:SLM4/YBR077C:RPL21A/YBR191W:ROT2/YBR229C:STP22/YCL008C:TUP1/YCR084C:RPL31A/YDL075W:RAM1/YDL090C:RPP1B/YDL130W:DHH1/YDL160C:VPS54/YDR027C:REG1/YDR028C:VPS41/YDR080W:RGP1/YDR137W:REF2/YDR195W:EAF1/YDR359C:CDC40/YDR364C:XRS2/YDR369C:EFT2/YDR385W:VPS52/YDR484W:VPS3/YDR495C:YDR532C:ANP1/YEL036C:GET2/YER083C:GLO3/YER122C:FAB1/YFR019W:GET1/YGL020C:RAD6/YGL058W:RPB9/YGL070C:SRB5…
44464	cell part	151 out of 156 genes, 96.8%	5529 out of 7167 background genes, 77.1%	5.53e-10	0	0	VPS8/YAL002W:SHP1/YBL058W:ROX3/YBL093C:SLM4/YBR077C:ARL1/YBR164C:RPL21A/YBR191W:BEM1/YBR200W:ROT2/YBR229C:RER1/YCL001W:STP22/YCL008C:RVS161/YCR009C:PER1/YCR044C:TUP1/YCR084C:CDC50/YCR094W:PTC1/YDL006W:SIT4/YDL047W:RPL31A/YDL075W:RAM1/YDL090C:RPP1B/YDL130W:DHH1/YDL160C:ARF1/YDL192W:SNF3/YDL194W:KCS1/YDR017C:VPS54/YDR027C:REG1/YDR028C:VPS41/YDR080W:RGP1/YDR137W:YDR161W:NBP2/YDR162C:ARG82/YDR173C:HM…
5623	cell	151 out of 156 genes, 96.8%	5530 out of 7167 background genes, 77.2%	5.67e-10	0	0	VPS8/YAL002W:SHP1/YBL058W:ROX3/YBL093C:SLM4/YBR077C:ARL1/YBR164C:RPL21A/YBR191W:BEM1/YBR200W:ROT2/YBR229C:RER1/YCL001W:STP22/YCL008C:RVS161/YCR009C:PER1/YCR044C:TUP1/YCR084C:CDC50/YCR094W:PTC1/YDL006W:SIT4/YDL047W:RPL31A/YDL075W:RAM1/YDL090C:RPP1B/YDL130W:DHH1/YDL160C:ARF1/YDL192W:SNF3/YDL194W:KCS1/YDR017C:VPS54/YDR027C:REG1/YDR028C:VPS41/YDR080W:RGP1/YDR137W:YDR161W:NBP2/YDR162C:ARG82/YDR173C:HM…
43227	membrane-bounded organelle	122 out of 156 genes, 78.2%	3777 out of 7167 background genes, 52.7%	3.93e-09	0	0	VPS8/YAL002W:SHP1/YBL058W:ROX3/YBL093C:SLM4/YBR077C:ARL1/YBR164C:ROT2/YBR229C:RER1/YCL001W:STP22/YCL008C:PER1/YCR044C:TUP1/YCR084C:CDC50/YCR094W:PTC1/YDL006W:SIT4/YDL047W:ARF1/YDL192W:VPS54/YDR027C:VPS41/YDR080W:RGP1/YDR137W:YDR161W:NBP2/YDR162C:ARG82/YDR173C:HMO1/YDR174W:REF2/YDR195W:ADK1/YDR226W:SWA2/YDR320C:PEP7/YDR323C:GGA1/YDR358W:EAF1/YDR359C:CDC40/YDR364C:XRS2/YDR369C:NHX1/YDR456W:VPS52/YD…
43231	intracellular membrane-bounded organelle	122 out of 156 genes, 78.2%	3777 out of 7167 background genes, 52.7%	3.93e-09	0	0	VPS8/YAL002W:SHP1/YBL058W:ROX3/YBL093C:SLM4/YBR077C:ARL1/YBR164C:ROT2/YBR229C:RER1/YCL001W:STP22/YCL008C:PER1/YCR044C:TUP1/YCR084C:CDC50/YCR094W:PTC1/YDL006W:SIT4/YDL047W:ARF1/YDL192W:VPS54/YDR027C:VPS41/YDR080W:RGP1/YDR137W:YDR161W:NBP2/YDR162C:ARG82/YDR173C:HMO1/YDR174W:REF2/YDR195W:ADK1/YDR226W:SWA2/YDR320C:PEP7/YDR323C:GGA1/YDR358W:EAF1/YDR359C:CDC40/YDR364C:XRS2/YDR369C:NHX1/YDR456W:VPS52/YD…
33263	CORVET complex	6 out of 156 genes, 3.8%	6 out of 7167 background genes, 0.1%	1.6e-08	0	0	VPS8/YAL002W:VPS3/YDR495C:PEP3/YLR148W:VPS33/YLR396C:PEP5/YMR231W:VPS16/YPL045W
44444	cytoplasmic part	101 out of 156 genes, 64.7%	2843 out of 7167 background genes, 39.7%	2.38e-08	0	0	VPS8/YAL002W:SLM4/YBR077C:ARL1/YBR164C:RPL21A/YBR191W:ROT2/YBR229C:RER1/YCL001W:STP22/YCL008C:RVS161/YCR009C:PER1/YCR044C:CDC50/YCR094W:RPL31A/YDL075W:RAM1/YDL090C:RPP1B/YDL130W:DHH1/YDL160C:ARF1/YDL192W:VPS54/YDR027C:REG1/YDR028C:VPS41/YDR080W:RGP1/YDR137W:ADK1/YDR226W:SWA2/YDR320C:PEP7/YDR323C:GGA1/YDR358W:EFT2/YDR385W:RVS167/YDR388W:NHX1/YDR456W:VPS52/YDR484W:VPS3/YDR495C:YDR532C:ANP1/YEL036C:…
10008	endosome membrane	9 out of 156 genes, 5.8%	24 out of 7167 background genes, 0.3%	1.42e-07	0	0	SLM4/YBR077C:STP22/YCL008C:PEP7/YDR323C:FAB1/YFR019W:GTR2/YGR163W:DID4/YKL002W:VPS24/YKL041W:VPS36/YLR417W:VPS20/YMR077C
5737	cytoplasm	119 out of 156 genes, 76.3%	3798 out of 7167 background genes, 53.0%	1.89e-07	0	0	VPS8/YAL002W:SHP1/YBL058W:SLM4/YBR077C:ARL1/YBR164C:RPL21A/YBR191W:ROT2/YBR229C:RER1/YCL001W:STP22/YCL008C:RVS161/YCR009C:PER1/YCR044C:CDC50/YCR094W:PTC1/YDL006W:SIT4/YDL047W:RPL31A/YDL075W:RAM1/YDL090C:RPP1B/YDL130W:DHH1/YDL160C:ARF1/YDL192W:KCS1/YDR017C:VPS54/YDR027C:REG1/YDR028C:VPS41/YDR080W:RGP1/YDR137W:YDR161W:NBP2/YDR162C:HMO1/YDR174W:ADK1/YDR226W:SWA2/YDR320C:PEP7/YDR323C:GGA1/YDR358W:EFT…
30897	HOPS complex	5 out of 156 genes, 3.2%	6 out of 7167 background genes, 0.1%	4.48e-06	0	0	VPS41/YDR080W:PEP3/YLR148W:VPS33/YLR396C:PEP5/YMR231W:VPS16/YPL045W
44425	membrane part	37 out of 156 genes, 23.7%	659 out of 7167 background genes, 9.2%	7.06e-06	0	0	SLM4/YBR077C:STP22/YCL008C:RVS161/YCR009C:VPS41/YDR080W:SWA2/YDR320C:PEP7/YDR323C:NHX1/YDR456W:ERG28/YER044C:GET2/YER083C:GLO3/YER122C:FAB1/YFR019W:GET1/YGL020C:GTR2/YGR163W:GOS1/YHL031C:VPS29/YHR012W:SYS1/YJL004C:SCP160/YJL080C:TRK1/YJL129C:DID4/YKL002W:VPS24/YKL041W:VPH2/YKL119C:APL2/YKL135C:SAC1/YKL212W:NUP133/YKR082W:PEP3/YLR148W:ARV1/YLR242C:SEC22/YLR268W:VPS33/YLR396C:VPS36/YLR417W:VPS20/YM…
16020	membrane	52 out of 156 genes, 33.3%	1170 out of 7167 background genes, 16.3%	1.73e-05	0	0	SLM4/YBR077C:STP22/YCL008C:RVS161/YCR009C:PER1/YCR044C:SNF3/YDL194W:VPS41/YDR080W:RGP1/YDR137W:PMP3/YDR276C:SWA2/YDR320C:PEP7/YDR323C:NHX1/YDR456W:ERG28/YER044C:GET2/YER083C:GLO3/YER122C:FAB1/YFR019W:GET1/YGL020C:GUP1/YGL084C:MON1/YGL124C:VAM7/YGL212W:GTR2/YGR163W:GOS1/YHL031C:VPS29/YHR012W:SYS1/YJL004C:SCP160/YJL080C:TRK1/YJL129C:GEF1/YJR040W:DID4/YKL002W:VPS24/YKL041W:VPH2/YKL119C:APL2/YKL135C:…
5802	trans-Golgi network	7 out of 156 genes, 4.5%	21 out of 7167 background genes, 0.3%	3.02e-05	0	0	CDC50/YCR094W:GGA1/YDR358W:GGA2/YHR108W:SYS1/YJL004C:CHS5/YLR330W:MON2/YNL297C:TLG2/YOL018C
938	GARP complex	4 out of 156 genes, 2.6%	4 out of 7167 background genes, 0.1%	3.58e-05	0	0	VPS54/YDR027C:VPS52/YDR484W:VPS53/YJL029C:VPS51/YKR020W
31984	organelle subcompartment	6 out of 156 genes, 3.8%	16 out of 7167 background genes, 0.2%	0.00011	0	0	ANP1/YEL036C:GOS1/YHL031C:GEF1/YJR040W:HOC1/YJR075W:VAN1/YML115C:TLG2/YOL018C
31985	Golgi cisterna	6 out of 156 genes, 3.8%	16 out of 7167 background genes, 0.2%	0.00011	0	0	ANP1/YEL036C:GOS1/YHL031C:GEF1/YJR040W:HOC1/YJR075W:VAN1/YML115C:TLG2/YOL018C
5795	Golgi stack	6 out of 156 genes, 3.8%	17 out of 7167 background genes, 0.2%	0.00016	0	0	ANP1/YEL036C:GOS1/YHL031C:GEF1/YJR040W:HOC1/YJR075W:VAN1/YML115C:TLG2/YOL018C
31090	organelle membrane	33 out of 156 genes, 21.2%	646 out of 7167 background genes, 9.0%	0.00039	0	0	SLM4/YBR077C:STP22/YCL008C:PER1/YCR044C:VPS41/YDR080W:RGP1/YDR137W:SWA2/YDR320C:PEP7/YDR323C:ERG28/YER044C:GLO3/YER122C:FAB1/YFR019W:MON1/YGL124C:VAM7/YGL212W:GTR2/YGR163W:SYS1/YJL004C:SCP160/YJL080C:DID4/YKL002W:VPS24/YKL041W:VPH2/YKL119C:APL2/YKL135C:SAC1/YKL212W:VPS1/YKR001C:RIC1/YLR039C:PEP3/YLR148W:SEC22/YLR268W:CHS5/YLR330W:VPS33/YLR396C:VPS36/YLR417W:VPS20/YMR077C:PEP5/YMR231W:CYT1/YOR065W…
44433	cytoplasmic vesicle part	8 out of 156 genes, 5.1%	46 out of 7167 background genes, 0.6%	0.0009	0	0	VPS54/YDR027C:VPS52/YDR484W:GLO3/YER122C:VPS53/YJL029C:APL2/YKL135C:VPS51/YKR020W:SEC22/YLR268W:CHS5/YLR330W
5774	vacuolar membrane	12 out of 156 genes, 7.7%	120 out of 7167 background genes, 1.7%	0.00171	0	0	SLM4/YBR077C:PER1/YCR044C:VPS41/YDR080W:FAB1/YFR019W:MON1/YGL124C:VAM7/YGL212W:GTR2/YGR163W:PEP3/YLR148W:VPS33/YLR396C:PEP5/YMR231W:VAM3/YOR106W:VPS16/YPL045W
329	fungal-type vacuole membrane	10 out of 156 genes, 6.4%	86 out of 7167 background genes, 1.2%	0.00254	0	0	SLM4/YBR077C:PER1/YCR044C:VPS41/YDR080W:FAB1/YFR019W:MON1/YGL124C:VAM7/YGL212W:PEP3/YLR148W:VPS33/YLR396C:PEP5/YMR231W:VPS16/YPL045W
16023	cytoplasmic membrane-bounded vesicle	11 out of 156 genes, 7.1%	106 out of 7167 background genes, 1.5%	0.00284	0	0	RER1/YCL001W:ARF1/YDL192W:VPS54/YDR027C:VPS52/YDR484W:GLO3/YER122C:VPS53/YJL029C:APL2/YKL135C:VPS51/YKR020W:SEC22/YLR268W:CHS5/YLR330W:GAS1/YMR307W
31410	cytoplasmic vesicle	11 out of 156 genes, 7.1%	106 out of 7167 background genes, 1.5%	0.00284	0	0	RER1/YCL001W:ARF1/YDL192W:VPS54/YDR027C:VPS52/YDR484W:GLO3/YER122C:VPS53/YJL029C:APL2/YKL135C:VPS51/YKR020W:SEC22/YLR268W:CHS5/YLR330W:GAS1/YMR307W
31988	membrane-bounded vesicle	11 out of 156 genes, 7.1%	106 out of 7167 background genes, 1.5%	0.00284	0	0	RER1/YCL001W:ARF1/YDL192W:VPS54/YDR027C:VPS52/YDR484W:GLO3/YER122C:VPS53/YJL029C:APL2/YKL135C:VPS51/YKR020W:SEC22/YLR268W:CHS5/YLR330W:GAS1/YMR307W
44437	vacuolar part	12 out of 156 genes, 7.7%	127 out of 7167 background genes, 1.8%	0.00305	0	0	SLM4/YBR077C:PER1/YCR044C:VPS41/YDR080W:FAB1/YFR019W:MON1/YGL124C:VAM7/YGL212W:GTR2/YGR163W:PEP3/YLR148W:VPS33/YLR396C:PEP5/YMR231W:VAM3/YOR106W:VPS16/YPL045W
31982	vesicle	11 out of 156 genes, 7.1%	109 out of 7167 background genes, 1.5%	0.00371	0	0	RER1/YCL001W:ARF1/YDL192W:VPS54/YDR027C:VPS52/YDR484W:GLO3/YER122C:VPS53/YJL029C:APL2/YKL135C:VPS51/YKR020W:SEC22/YLR268W:CHS5/YLR330W:GAS1/YMR307W
815	ESCRT III complex	3 out of 156 genes, 1.9%	4 out of 7167 background genes, 0.1%	0.00661	0	0	DID4/YKL002W:VPS24/YKL041W:VPS20/YMR077C
