# Supplementary material for: Identification of Yeast Genes Involved in K+ Homeostasis: Loss of Membrane Traffic Genes Affects K+ Uptake
Source: G3 (Bethesda). 2011 Jun 1;1(1):43–56. doi: 10.1534/g3.111.000166 (PMC3276120; doi:10.1534/g3.111.000166)
Supplement: Supporting Information [file supp_1.1.43_TableS2C.xls]

## Sheet: Class I Process GO Terms
	Tables S2C: Process GO Terms for Class I Genes
GO Term Analysis Performed August 2010 on yeastgenome.org using the method described in Boyle et al., Bioinformatics 20, 3710
					False Disc	Expected
GOID	GO_term	Cluster frequency	Background frequency	P-value	Rate	False Positives	Gene(s) annotated to the term
16192	vesicle-mediated transport	29 out of 76 genes, 38.2%	356 out of 7167 background genes, 5.0%	1.69e-16	0	0	VPS8/YAL002W:ARL1/YBR164C:RER1/YCL001W:STP22/YCL008C:CDC50/YCR094W:VPS41/YDR080W:RGP1/YDR137W:GGA1/YDR358W:GLO3/YER122C:VAM7/YGL212W:GOS1/YHL031C:GGA2/YHR108W:DID4/YKL002W:VPS24/YKL041W:RIC1/YLR039C:YPT6/YLR262C:SEC22/YLR268W:CHS5/YLR330W:VPS20/YMR077C:PEP5/YMR231W:COG6/YNL041C:COG5/YNL051W:MON2/YNL297C:VPS27/YNR006W:VPS21/YOR089C:VAM3/YOR106W:BRO1/YPL084W:VPS30/YPL120W:VPS4/YPR173C
16197	endosome transport	16 out of 76 genes, 21.1%	65 out of 7167 background genes, 0.9%	7.15e-16	0	0	VPS8/YAL002W:STP22/YCL008C:RGP1/YDR137W:GGA1/YDR358W:GGA2/YHR108W:DID4/YKL002W:VPS24/YKL041W:RIC1/YLR039C:YPT6/YLR262C:VPS20/YMR077C:PEP5/YMR231W:MON2/YNL297C:VPS27/YNR006W:BRO1/YPL084W:VPS30/YPL120W:VPS4/YPR173C
51641	cellular localization	38 out of 76 genes, 50.0%	748 out of 7167 background genes, 10.4%	1.04e-15	0	0	VPS8/YAL002W:ARL1/YBR164C:RER1/YCL001W:STP22/YCL008C:CDC50/YCR094W:RGP1/YDR137W:GGA1/YDR358W:GLO3/YER122C:LSB3/YFR024C-A:VAM7/YGL212W:GOS1/YHL031C:GGA2/YHR108W:SCP160/YJL080C:DID4/YKL002W:VPS24/YKL041W:RIC1/YLR039C:ARV1/YLR242C:YPT6/YLR262C:SEC22/YLR268W:CHS5/YLR330W:VPS36/YLR417W:VPS9/YML097C:VPS20/YMR077C:PEP5/YMR231W:COG6/YNL041C:COG5/YNL051W:THO2/YNL139C:URE2/YNL229C:MON2/YNL297C:VPS27/YNR006…
46907	intracellular transport	34 out of 76 genes, 44.7%	595 out of 7167 background genes, 8.3%	4.07e-15	0	0	VPS8/YAL002W:ARL1/YBR164C:RER1/YCL001W:STP22/YCL008C:CDC50/YCR094W:RGP1/YDR137W:GGA1/YDR358W:GLO3/YER122C:VAM7/YGL212W:GOS1/YHL031C:GGA2/YHR108W:DID4/YKL002W:VPS24/YKL041W:RIC1/YLR039C:ARV1/YLR242C:YPT6/YLR262C:SEC22/YLR268W:CHS5/YLR330W:VPS36/YLR417W:VPS9/YML097C:VPS20/YMR077C:PEP5/YMR231W:COG6/YNL041C:COG5/YNL051W:THO2/YNL139C:URE2/YNL229C:MON2/YNL297C:VPS27/YNR006W:VPS21/YOR089C:VAM3/YOR106W:B…
7034	vacuolar transport	19 out of 76 genes, 25.0%	128 out of 7167 background genes, 1.8%	8.73e-15	0	0	VPS8/YAL002W:ARL1/YBR164C:STP22/YCL008C:GGA1/YDR358W:VAM7/YGL212W:GGA2/YHR108W:DID4/YKL002W:VPS24/YKL041W:VPS36/YLR417W:VPS9/YML097C:VPS20/YMR077C:PEP5/YMR231W:MON2/YNL297C:VPS27/YNR006W:VPS21/YOR089C:VAM3/YOR106W:BRO1/YPL084W:VPS30/YPL120W:VPS4/YPR173C
51649	establishment of localization in cell	34 out of 76 genes, 44.7%	647 out of 7167 background genes, 9.0%	5.5e-14	0	0	VPS8/YAL002W:ARL1/YBR164C:RER1/YCL001W:STP22/YCL008C:CDC50/YCR094W:RGP1/YDR137W:GGA1/YDR358W:GLO3/YER122C:VAM7/YGL212W:GOS1/YHL031C:GGA2/YHR108W:DID4/YKL002W:VPS24/YKL041W:RIC1/YLR039C:ARV1/YLR242C:YPT6/YLR262C:SEC22/YLR268W:CHS5/YLR330W:VPS36/YLR417W:VPS9/YML097C:VPS20/YMR077C:PEP5/YMR231W:COG6/YNL041C:COG5/YNL051W:THO2/YNL139C:URE2/YNL229C:MON2/YNL297C:VPS27/YNR006W:VPS21/YOR089C:VAM3/YOR106W:B…
45324	late endosome to vacuole transport	12 out of 76 genes, 15.8%	35 out of 7167 background genes, 0.5%	1.93e-13	0	0	VPS8/YAL002W:STP22/YCL008C:GGA1/YDR358W:GGA2/YHR108W:DID4/YKL002W:VPS24/YKL041W:VPS20/YMR077C:PEP5/YMR231W:VPS27/YNR006W:BRO1/YPL084W:VPS30/YPL120W:VPS4/YPR173C
51179	localization	41 out of 76 genes, 53.9%	1171 out of 7167 background genes, 16.3%	1.58e-11	0	0	VPS8/YAL002W:ARL1/YBR164C:RER1/YCL001W:STP22/YCL008C:CDC50/YCR094W:VPS41/YDR080W:RGP1/YDR137W:GGA1/YDR358W:GLO3/YER122C:LSB3/YFR024C-A:RAD6/YGL058W:VAM7/YGL212W:GOS1/YHL031C:GGA2/YHR108W:SCP160/YJL080C:DID4/YKL002W:VPS24/YKL041W:RIC1/YLR039C:ARV1/YLR242C:YPT6/YLR262C:SEC22/YLR268W:CHS5/YLR330W:VPS36/YLR417W:VPS9/YML097C:VPS20/YMR077C:PEP5/YMR231W:COG6/YNL041C:COG5/YNL051W:THO2/YNL139C:URE2/YNL229…
6810	transport	36 out of 76 genes, 47.4%	1037 out of 7167 background genes, 14.5%	2.11e-09	0	0	VPS8/YAL002W:ARL1/YBR164C:RER1/YCL001W:STP22/YCL008C:CDC50/YCR094W:VPS41/YDR080W:RGP1/YDR137W:GGA1/YDR358W:GLO3/YER122C:RAD6/YGL058W:VAM7/YGL212W:GOS1/YHL031C:GGA2/YHR108W:DID4/YKL002W:VPS24/YKL041W:RIC1/YLR039C:ARV1/YLR242C:YPT6/YLR262C:SEC22/YLR268W:CHS5/YLR330W:VPS36/YLR417W:VPS9/YML097C:VPS20/YMR077C:PEP5/YMR231W:COG6/YNL041C:COG5/YNL051W:THO2/YNL139C:URE2/YNL229C:MON2/YNL297C:VPS27/YNR006W:V…
43162	ubiquitin-dependent protein catabolic process via the multivesicular body sorting pathway	8 out of 76 genes, 10.5%	20 out of 7167 background genes, 0.3%	4.27e-09	0	0	STP22/YCL008C:GGA1/YDR358W:GGA2/YHR108W:DID4/YKL002W:VPS24/YKL041W:VPS36/YLR417W:VPS20/YMR077C:BRO1/YPL084W
51234	establishment of localization	36 out of 76 genes, 47.4%	1064 out of 7167 background genes, 14.8%	4.56e-09	0	0	VPS8/YAL002W:ARL1/YBR164C:RER1/YCL001W:STP22/YCL008C:CDC50/YCR094W:VPS41/YDR080W:RGP1/YDR137W:GGA1/YDR358W:GLO3/YER122C:RAD6/YGL058W:VAM7/YGL212W:GOS1/YHL031C:GGA2/YHR108W:DID4/YKL002W:VPS24/YKL041W:RIC1/YLR039C:ARV1/YLR242C:YPT6/YLR262C:SEC22/YLR268W:CHS5/YLR330W:VPS36/YLR417W:VPS9/YML097C:VPS20/YMR077C:PEP5/YMR231W:COG6/YNL041C:COG5/YNL051W:THO2/YNL139C:URE2/YNL229C:MON2/YNL297C:VPS27/YNR006W:V…
33036	macromolecule localization	24 out of 76 genes, 31.6%	504 out of 7167 background genes, 7.0%	5.13e-08	0	0	ARL1/YBR164C:RER1/YCL001W:STP22/YCL008C:CDC50/YCR094W:VPS41/YDR080W:GGA1/YDR358W:GGA2/YHR108W:SCP160/YJL080C:DID4/YKL002W:RIC1/YLR039C:ARV1/YLR242C:YPT6/YLR262C:VPS36/YLR417W:VPS9/YML097C:THO2/YNL139C:URE2/YNL229C:MON2/YNL297C:VPS27/YNR006W:RTG1/YOL067C:VPS21/YOR089C:BRO1/YPL084W:VPS30/YPL120W:KAP120/YPL125W:VPS4/YPR173C
70727	cellular macromolecule localization	20 out of 76 genes, 26.3%	345 out of 7167 background genes, 4.8%	8.17e-08	0	0	ARL1/YBR164C:RER1/YCL001W:STP22/YCL008C:CDC50/YCR094W:GGA1/YDR358W:GGA2/YHR108W:SCP160/YJL080C:DID4/YKL002W:RIC1/YLR039C:YPT6/YLR262C:VPS36/YLR417W:VPS9/YML097C:URE2/YNL229C:MON2/YNL297C:VPS27/YNR006W:VPS21/YOR089C:BRO1/YPL084W:VPS30/YPL120W:KAP120/YPL125W:VPS4/YPR173C
16050	vesicle organization	11 out of 76 genes, 14.5%	75 out of 7167 background genes, 1.0%	8.83e-08	0	0	VPS41/YDR080W:GLO3/YER122C:VAM7/YGL212W:GOS1/YHL031C:DID4/YKL002W:VPS24/YKL041W:SEC22/YLR268W:VPS20/YMR077C:PEP5/YMR231W:VAM3/YOR106W:VPS4/YPR173C
6623	protein targeting to vacuole	11 out of 76 genes, 14.5%	75 out of 7167 background genes, 1.0%	8.83e-08	0	0	ARL1/YBR164C:STP22/YCL008C:GGA1/YDR358W:GGA2/YHR108W:VPS36/YLR417W:VPS9/YML097C:MON2/YNL297C:VPS27/YNR006W:VPS21/YOR089C:BRO1/YPL084W:VPS30/YPL120W
8104	protein localization	21 out of 76 genes, 27.6%	389 out of 7167 background genes, 5.4%	9.88e-08	0	0	ARL1/YBR164C:RER1/YCL001W:STP22/YCL008C:CDC50/YCR094W:VPS41/YDR080W:GGA1/YDR358W:GGA2/YHR108W:DID4/YKL002W:RIC1/YLR039C:YPT6/YLR262C:VPS36/YLR417W:VPS9/YML097C:URE2/YNL229C:MON2/YNL297C:VPS27/YNR006W:RTG1/YOL067C:VPS21/YOR089C:BRO1/YPL084W:VPS30/YPL120W:KAP120/YPL125W:VPS4/YPR173C
34613	cellular protein localization	19 out of 76 genes, 25.0%	329 out of 7167 background genes, 4.6%	2.7e-07	0	0	ARL1/YBR164C:RER1/YCL001W:STP22/YCL008C:CDC50/YCR094W:GGA1/YDR358W:GGA2/YHR108W:DID4/YKL002W:RIC1/YLR039C:YPT6/YLR262C:VPS36/YLR417W:VPS9/YML097C:URE2/YNL229C:MON2/YNL297C:VPS27/YNR006W:VPS21/YOR089C:BRO1/YPL084W:VPS30/YPL120W:KAP120/YPL125W:VPS4/YPR173C
9987	cellular process	73 out of 76 genes, 96.1%	4858 out of 7167 background genes, 67.8%	3.56e-07	0	0	VPS8/YAL002W:ARL1/YBR164C:RPL21A/YBR191W:BEM1/YBR200W:RER1/YCL001W:STP22/YCL008C:SAT4/YCR008W:TUP1/YCR084C:CDC50/YCR094W:RAM1/YDL090C:RPP1B/YDL130W:KCS1/YDR017C:REG1/YDR028C:VPS41/YDR080W:RGP1/YDR137W:NBP2/YDR162C:ARG82/YDR173C:GGA1/YDR358W:EAF1/YDR359C:EFT2/YDR385W:GLO3/YER122C:FAB1/YFR019W:LSB3/YFR024C-A:SAP155/YFR040W:RAD6/YGL058W:NCS6/YGL211W:VAM7/YGL212W:SMI1/YGR229C:GOS1/YHL031C:RPL27A/YHR0…
48193	Golgi vesicle transport	14 out of 76 genes, 18.4%	179 out of 7167 background genes, 2.5%	1.34e-06	0	0	ARL1/YBR164C:RER1/YCL001W:GGA1/YDR358W:GLO3/YER122C:VAM7/YGL212W:GOS1/YHL031C:GGA2/YHR108W:SEC22/YLR268W:CHS5/YLR330W:PEP5/YMR231W:COG6/YNL041C:COG5/YNL051W:MON2/YNL297C:VAM3/YOR106W
15031	protein transport	17 out of 76 genes, 22.4%	288 out of 7167 background genes, 4.0%	1.78e-06	0	0	ARL1/YBR164C:STP22/YCL008C:CDC50/YCR094W:VPS41/YDR080W:GGA1/YDR358W:GGA2/YHR108W:RIC1/YLR039C:YPT6/YLR262C:VPS36/YLR417W:VPS9/YML097C:URE2/YNL229C:MON2/YNL297C:VPS27/YNR006W:VPS21/YOR089C:BRO1/YPL084W:VPS30/YPL120W:KAP120/YPL125W
45184	establishment of protein localization	17 out of 76 genes, 22.4%	298 out of 7167 background genes, 4.2%	2.98e-06	0	0	ARL1/YBR164C:STP22/YCL008C:CDC50/YCR094W:VPS41/YDR080W:GGA1/YDR358W:GGA2/YHR108W:RIC1/YLR039C:YPT6/YLR262C:VPS36/YLR417W:VPS9/YML097C:URE2/YNL229C:MON2/YNL297C:VPS27/YNR006W:VPS21/YOR089C:BRO1/YPL084W:VPS30/YPL120W:KAP120/YPL125W
6886	intracellular protein transport	16 out of 76 genes, 21.1%	273 out of 7167 background genes, 3.8%	6.01e-06	0	0	ARL1/YBR164C:STP22/YCL008C:CDC50/YCR094W:GGA1/YDR358W:GGA2/YHR108W:RIC1/YLR039C:YPT6/YLR262C:VPS36/YLR417W:VPS9/YML097C:URE2/YNL229C:MON2/YNL297C:VPS27/YNR006W:VPS21/YOR089C:BRO1/YPL084W:VPS30/YPL120W:KAP120/YPL125W
70676	intralumenal vesicle formation	4 out of 76 genes, 5.3%	5 out of 7167 background genes, 0.1%	1.98e-05	0	0	DID4/YKL002W:VPS24/YKL041W:VPS20/YMR077C:VPS4/YPR173C
16044	cellular membrane organization	15 out of 76 genes, 19.7%	279 out of 7167 background genes, 3.9%	5.62e-05	0	0	CDC50/YCR094W:VPS41/YDR080W:GLO3/YER122C:VAM7/YGL212W:GOS1/YHL031C:DID4/YKL002W:VPS24/YKL041W:SEC22/YLR268W:VPS20/YMR077C:PEP5/YMR231W:MON2/YNL297C:VPS21/YOR089C:VAM3/YOR106W:VPS30/YPL120W:VPS4/YPR173C
61024	membrane organization	15 out of 76 genes, 19.7%	279 out of 7167 background genes, 3.9%	5.62e-05	0	0	CDC50/YCR094W:VPS41/YDR080W:GLO3/YER122C:VAM7/YGL212W:GOS1/YHL031C:DID4/YKL002W:VPS24/YKL041W:SEC22/YLR268W:VPS20/YMR077C:PEP5/YMR231W:MON2/YNL297C:VPS21/YOR089C:VAM3/YOR106W:VPS30/YPL120W:VPS4/YPR173C
6892	post-Golgi vesicle-mediated transport	8 out of 76 genes, 10.5%	70 out of 7167 background genes, 1.0%	0.00021	0	0	ARL1/YBR164C:GGA1/YDR358W:VAM7/YGL212W:GGA2/YHR108W:CHS5/YLR330W:PEP5/YMR231W:MON2/YNL297C:VAM3/YOR106W
6900	membrane budding	5 out of 76 genes, 6.6%	18 out of 7167 background genes, 0.3%	0.00031	0	0	GLO3/YER122C:DID4/YKL002W:VPS24/YKL041W:VPS20/YMR077C:VPS4/YPR173C
32507	maintenance of protein location in cell	6 out of 76 genes, 7.9%	36 out of 7167 background genes, 0.5%	0.0006	0	0	RER1/YCL001W:DID4/YKL002W:VPS36/YLR417W:URE2/YNL229C:VPS27/YNR006W:VPS4/YPR173C
6605	protein targeting	13 out of 76 genes, 17.1%	251 out of 7167 background genes, 3.5%	0.00064	0	0	ARL1/YBR164C:STP22/YCL008C:GGA1/YDR358W:GGA2/YHR108W:VPS36/YLR417W:VPS9/YML097C:URE2/YNL229C:MON2/YNL297C:VPS27/YNR006W:VPS21/YOR089C:BRO1/YPL084W:VPS30/YPL120W:KAP120/YPL125W
45185	maintenance of protein location	6 out of 76 genes, 7.9%	38 out of 7167 background genes, 0.5%	0.00084	0	0	RER1/YCL001W:DID4/YKL002W:VPS36/YLR417W:URE2/YNL229C:VPS27/YNR006W:VPS4/YPR173C
51651	maintenance of location in cell	6 out of 76 genes, 7.9%	39 out of 7167 background genes, 0.5%	0.00099	0	0	RER1/YCL001W:DID4/YKL002W:VPS36/YLR417W:URE2/YNL229C:VPS27/YNR006W:VPS4/YPR173C
44257	cellular protein catabolic process	11 out of 76 genes, 14.5%	186 out of 7167 background genes, 2.6%	0.00121	0	0	STP22/YCL008C:REG1/YDR028C:GGA1/YDR358W:RAD6/YGL058W:GGA2/YHR108W:DID4/YKL002W:VPS24/YKL041W:VPS36/YLR417W:VPS20/YMR077C:BRO1/YPL084W:VPS30/YPL120W
45053	protein retention in Golgi apparatus	4 out of 76 genes, 5.3%	11 out of 7167 background genes, 0.2%	0.00125	0	0	DID4/YKL002W:VPS36/YLR417W:VPS27/YNR006W:VPS4/YPR173C
6906	vesicle fusion	6 out of 76 genes, 7.9%	43 out of 7167 background genes, 0.6%	0.00178	0	0	VPS41/YDR080W:VAM7/YGL212W:GOS1/YHL031C:SEC22/YLR268W:PEP5/YMR231W:VAM3/YOR106W
34067	protein localization in Golgi apparatus	4 out of 76 genes, 5.3%	12 out of 7167 background genes, 0.2%	0.00186	0	0	DID4/YKL002W:VPS36/YLR417W:VPS27/YNR006W:VPS4/YPR173C
51235	maintenance of location	6 out of 76 genes, 7.9%	44 out of 7167 background genes, 0.6%	0.00205	0	0	RER1/YCL001W:DID4/YKL002W:VPS36/YLR417W:URE2/YNL229C:VPS27/YNR006W:VPS4/YPR173C
30163	protein catabolic process	11 out of 76 genes, 14.5%	199 out of 7167 background genes, 2.8%	0.00232	0	0	STP22/YCL008C:REG1/YDR028C:GGA1/YDR358W:RAD6/YGL058W:GGA2/YHR108W:DID4/YKL002W:VPS24/YKL041W:VPS36/YLR417W:VPS20/YMR077C:BRO1/YPL084W:VPS30/YPL120W
19941	modification-dependent protein catabolic process	10 out of 76 genes, 13.2%	168 out of 7167 background genes, 2.3%	0.0033	0	0	STP22/YCL008C:GGA1/YDR358W:RAD6/YGL058W:GGA2/YHR108W:DID4/YKL002W:VPS24/YKL041W:VPS36/YLR417W:VPS20/YMR077C:BRO1/YPL084W:VPS30/YPL120W
6511	ubiquitin-dependent protein catabolic process	10 out of 76 genes, 13.2%	168 out of 7167 background genes, 2.3%	0.0033	0	0	STP22/YCL008C:GGA1/YDR358W:RAD6/YGL058W:GGA2/YHR108W:DID4/YKL002W:VPS24/YKL041W:VPS36/YLR417W:VPS20/YMR077C:BRO1/YPL084W:VPS30/YPL120W
6895	Golgi to endosome transport	4 out of 76 genes, 5.3%	14 out of 7167 background genes, 0.2%	0.0037	0	0	GGA1/YDR358W:GGA2/YHR108W:PEP5/YMR231W:MON2/YNL297C
43328	protein targeting to vacuole involved in ubiquitin-dependent protein catabolic process via the multivesicular body sorting pathway	3 out of 76 genes, 3.9%	5 out of 7167 background genes, 0.1%	0.00387	0	0	GGA1/YDR358W:GGA2/YHR108W:BRO1/YPL084W
51603	proteolysis involved in cellular protein catabolic process	10 out of 76 genes, 13.2%	178 out of 7167 background genes, 2.5%	0.00549	0	0	STP22/YCL008C:GGA1/YDR358W:RAD6/YGL058W:GGA2/YHR108W:DID4/YKL002W:VPS24/YKL041W:VPS36/YLR417W:VPS20/YMR077C:BRO1/YPL084W:VPS30/YPL120W
43632	modification-dependent macromolecule catabolic process	10 out of 76 genes, 13.2%	186 out of 7167 background genes, 2.6%	0.00806	0	0	STP22/YCL008C:GGA1/YDR358W:RAD6/YGL058W:GGA2/YHR108W:DID4/YKL002W:VPS24/YKL041W:VPS36/YLR417W:VPS20/YMR077C:BRO1/YPL084W:VPS30/YPL120W
32511	late endosome to vacuole transport via multivesicular body sorting pathway	4 out of 76 genes, 5.3%	17 out of 7167 background genes, 0.2%	0.00859	0	0	GGA1/YDR358W:GGA2/YHR108W:BRO1/YPL084W:VPS4/YPR173C
44248	cellular catabolic process	17 out of 76 genes, 22.4%	529 out of 7167 background genes, 7.4%	0.00963	0	0	STP22/YCL008C:REG1/YDR028C:VPS41/YDR080W:GGA1/YDR358W:RAD6/YGL058W:VAM7/YGL212W:GGA2/YHR108W:DID4/YKL002W:VPS24/YKL041W:IRS4/YKR019C:VPS36/YLR417W:VPS20/YMR077C:STO1/YMR125W:ADH1/YOL086C:VAM3/YOR106W:BRO1/YPL084W:VPS30/YPL120W

## Sheet: Class II Process GO Terms
Tables S2C: Process GO Terms for Class II Genes
GO Term Analysis Performed August 2010 on yeastgenome.org using the method described in Boyle et al., Bioinformatics 20, 3710
					False Disc	Expected
GOID	GO_term	Cluster frequency	Background frequency	P-value	Rate	False Positives	Gene(s) annotated to the term
6892	post-Golgi vesicle-mediated transport	5 out of 23 genes, 21.7%	70 out of 7167 background genes, 1.0%	0.00029	0	0	ARF1/YDL192W:PEP7/YDR323C:VPS52/YDR484W:SYS1/YJL004C:PEP12/YOR036W
7034	vacuolar transport	6 out of 23 genes, 26.1%	128 out of 7167 background genes, 1.8%	0.00029	0	0	PEP7/YDR323C:VPS52/YDR484W:VPS3/YDR495C:MON1/YGL124C:VPS1/YKR001C:PEP12/YOR036W
46907	intracellular transport	10 out of 23 genes, 43.5%	595 out of 7167 background genes, 8.3%	0.00079	0	0	ARF1/YDL192W:PEP7/YDR323C:VPS52/YDR484W:VPS3/YDR495C:MON1/YGL124C:VPS29/YHR012W:IST3/YIR005W:SYS1/YJL004C:VPS1/YKR001C:PEP12/YOR036W
51649	establishment of localization in cell	10 out of 23 genes, 43.5%	647 out of 7167 background genes, 9.0%	0.00167	0	0	ARF1/YDL192W:PEP7/YDR323C:VPS52/YDR484W:VPS3/YDR495C:MON1/YGL124C:VPS29/YHR012W:IST3/YIR005W:SYS1/YJL004C:VPS1/YKR001C:PEP12/YOR036W
48308	organelle inheritance	4 out of 23 genes, 17.4%	52 out of 7167 background genes, 0.7%	0.00254	0	0	SWA2/YDR320C:PEP7/YDR323C:VPS3/YDR495C:PEP12/YOR036W
11	vacuole inheritance	3 out of 23 genes, 13.0%	18 out of 7167 background genes, 0.3%	0.00295	0	0	PEP7/YDR323C:VPS3/YDR495C:PEP12/YOR036W
51641	cellular localization	10 out of 23 genes, 43.5%	748 out of 7167 background genes, 10.4%	0.006	0	0	ARF1/YDL192W:PEP7/YDR323C:VPS52/YDR484W:VPS3/YDR495C:MON1/YGL124C:VPS29/YHR012W:IST3/YIR005W:SYS1/YJL004C:VPS1/YKR001C:PEP12/YOR036W
16197	endosome transport	4 out of 23 genes, 17.4%	65 out of 7167 background genes, 0.9%	0.00618	0	0	PEP7/YDR323C:VPS52/YDR484W:VPS29/YHR012W:SYS1/YJL004C
6896	Golgi to vacuole transport	3 out of 23 genes, 13.0%	26 out of 7167 background genes, 0.4%	0.00923	0	0.04	PEP7/YDR323C:VPS52/YDR484W:PEP12/YOR036W

## Sheet: Class III Process GO Terms 
Tables S2C: Process GO Terms for Class III Genes
GO Term Analysis Performed August 2010 on yeastgenome.org using the method described in Boyle et al., Bioinformatics 20, 3710
					False Disc	Expected
GOID	GO_term	Cluster frequency	Background frequency	P-value	Rate	False Positives	Gene(s) annotated to the term
16192	vesicle-mediated transport	15 out of 57 genes, 26.3%	356 out of 7167 background genes, 5.0%	2.32e-05	0	0	RVS161/YCR009C:VPS54/YDR027C:RVS167/YDR388W:NHX1/YDR456W:GET2/YER083C:GET1/YGL020C:VPS53/YJL029C:APL2/YKL135C:VPS51/YKR020W:PEP3/YLR148W:VPS33/YLR396C:TLG2/YOL018C:SLG1/YOR008C:SNX3/YOR357C:VPS16/YPL045W
65007	biological regulation	26 out of 57 genes, 45.6%	1214 out of 7167 background genes, 16.9%	0.00014	0	0	SHP1/YBL058W:PTC1/YDL006W:SIT4/YDL047W:RPL31A/YDL075W:HMO1/YDR174W:PMP3/YDR276C:NHX1/YDR456W:GET1/YGL020C:GTR2/YGR163W:ZUO1/YGR285C:SRB2/YHR041C:SSZ1/YHR064C:VPS51/YKR020W:PEP3/YLR148W:BUR2/YLR226W:VPS33/YLR396C:SFP1/YLR403W:CTK3/YML112W:GAS1/YMR307W:RAD50/YNL250W:PHO80/YOL001W:SLG1/YOR008C:HAP5/YOR358W:VPS16/YPL045W:PLC1/YPL268W:NOT5/YPR072W
16197	endosome transport	7 out of 57 genes, 12.3%	65 out of 7167 background genes, 0.9%	0.00023	0	0	VPS54/YDR027C:NHX1/YDR456W:VPS53/YJL029C:VPS51/YKR020W:PEP3/YLR148W:SNX3/YOR357C:VPS16/YPL045W
6892	post-Golgi vesicle-mediated transport	7 out of 57 genes, 12.3%	70 out of 7167 background genes, 1.0%	0.00039	0	0	VPS54/YDR027C:VPS53/YJL029C:APL2/YKL135C:PEP3/YLR148W:VPS33/YLR396C:TLG2/YOL018C:VPS16/YPL045W
48193	Golgi vesicle transport	10 out of 57 genes, 17.5%	179 out of 7167 background genes, 2.5%	0.0004	0	0	VPS54/YDR027C:GET2/YER083C:GET1/YGL020C:VPS53/YJL029C:APL2/YKL135C:PEP3/YLR148W:VPS33/YLR396C:TLG2/YOL018C:SNX3/YOR357C:VPS16/YPL045W
6896	Golgi to vacuole transport	5 out of 57 genes, 8.8%	26 out of 7167 background genes, 0.4%	0.00053	0	0	VPS54/YDR027C:VPS53/YJL029C:APL2/YKL135C:VPS33/YLR396C:TLG2/YOL018C
16043	cellular component organization	29 out of 57 genes, 50.9%	1641 out of 7167 background genes, 22.9%	0.0012	0	0	SHP1/YBL058W:RVS161/YCR009C:PTC1/YDL006W:SIT4/YDL047W:DHH1/YDL160C:VPS54/YDR027C:HMO1/YDR174W:REF2/YDR195W:CDC40/YDR364C:RVS167/YDR388W:GET2/YER083C:GET1/YGL020C:RPB9/YGL070C:TIF4631/YGR162W:GTR2/YGR163W:VPS51/YKR020W:DBP7/YKR024C:NUP133/YKR082W:PEP3/YLR148W:BUR2/YLR226W:VPS33/YLR396C:BDF1/YLR399C:GAS1/YMR307W:RAD50/YNL250W:TLG2/YOL018C:SPT20/YOL148C:SLG1/YOR008C:VPS16/YPL045W:TAF14/YPL129W
9987	cellular process	53 out of 57 genes, 93.0%	4858 out of 7167 background genes, 67.8%	0.00181	0	0	SHP1/YBL058W:ROX3/YBL093C:ROT2/YBR229C:RVS161/YCR009C:PTC1/YDL006W:SIT4/YDL047W:RPL31A/YDL075W:DHH1/YDL160C:VPS54/YDR027C:HMO1/YDR174W:REF2/YDR195W:ADK1/YDR226W:PMP3/YDR276C:CDC40/YDR364C:RVS167/YDR388W:NHX1/YDR456W:ANP1/YEL036C:GET2/YER083C:GET1/YGL020C:RPB9/YGL070C:GUP1/YGL084C:SRB5/YGR104C:TIF4631/YGR162W:GTR2/YGR163W:ZUO1/YGR285C:SRB2/YHR041C:SSZ1/YHR064C:IMP2'/YIL154C:VPS53/YJL029C:POL32/YJR…
7034	vacuolar transport	8 out of 57 genes, 14.0%	128 out of 7167 background genes, 1.8%	0.00227	0	0	VPS54/YDR027C:VPS53/YJL029C:APL2/YKL135C:VPS51/YKR020W:PEP3/YLR148W:VPS33/YLR396C:TLG2/YOL018C:VPS16/YPL045W
6450	regulation of translational fidelity	4 out of 57 genes, 7.0%	17 out of 7167 background genes, 0.2%	0.00273	0	0	RPL31A/YDL075W:ZUO1/YGR285C:SSZ1/YHR064C:CTK3/YML112W
51641	cellular localization	18 out of 57 genes, 31.6%	748 out of 7167 background genes, 10.4%	0.00369	0	0	SHP1/YBL058W:RVS161/YCR009C:PTC1/YDL006W:VPS54/YDR027C:RVS167/YDR388W:NHX1/YDR456W:GET2/YER083C:GET1/YGL020C:VPS53/YJL029C:APL2/YKL135C:VPS51/YKR020W:NUP133/YKR082W:PEP3/YLR148W:VPS33/YLR396C:TLG2/YOL018C:SNX3/YOR357C:VPS16/YPL045W:PLC1/YPL268W
42147	retrograde transport, endosome to Golgi	4 out of 57 genes, 7.0%	21 out of 7167 background genes, 0.3%	0.00671	0	0	VPS54/YDR027C:VPS53/YJL029C:VPS51/YKR020W:SNX3/YOR357C
6448	regulation of translational elongation	4 out of 57 genes, 7.0%	22 out of 7167 background genes, 0.3%	0.00816	0	0	RPL31A/YDL075W:ZUO1/YGR285C:SSZ1/YHR064C:CTK3/YML112W
31338	regulation of vesicle fusion	3 out of 57 genes, 5.3%	8 out of 7167 background genes, 0.1%	0.00896	0	0.02	PEP3/YLR148W:VPS33/YLR396C:VPS16/YPL045W
35542	regulation of SNARE complex assembly	3 out of 57 genes, 5.3%	8 out of 7167 background genes, 0.1%	0.00896	0	0.02	PEP3/YLR148W:VPS33/YLR396C:VPS16/YPL045W
